# Supplementary material for: Influence of the atmospheric environment on spatial variation of lung cancer incidence in China
Source: PLoS One. 2024 Jun 18;19(6):e0305345. doi: 10.1371/journal.pone.0305345 (PMC11185477; doi:10.1371/journal.pone.0305345)
Supplement: S1 Data — (XLS) [file pone.0305345.s001.xls]

## Sheet: Data
FID	NAME	gisID	省_2014	市_2014	AREA	区域	PM2_5	Temperatur	Precipitat	APressure	Elevation	PopDensity	UrbanRate	Wages	EduYears	LungCancer
0	三亚市市辖区	0	海南省	三亚市	1891.43	华南	12.9353	22.1037	1810.4	963.56	419.4	362.375	66.2115	3.34467	9.92	7
1	陵水黎族自治县	1	海南省	陵水黎族自治县	1098.61	华南	15.3451	24.2696	1999.36	1007.62	31.3	291.702	36.8761	3.2309	8.87	3
2	万宁市	2	海南省	万宁市	1890.17	华南	15.1725	23.2915	2548.42	1006.24	39.9	288.65	40.5543	3.0977	8.97	5
3	保亭黎族苗族自治县	3	海南省	保亭黎族苗族自治县	1167.81	华南	12.959	22.8789	2275.64	1003.44	68.6	125.606	31.3599	2.9039	8.96	2
4	乐东黎族自治县	4	海南省	乐东黎族自治县	2742.24	华南	13.8718	21.8203	1627.8	993.06	155	167.336	28.9022	3.0804	8.48	5
5	东方市	5	海南省	东方市	2277.16	华南	17.491	23.2627	979.02	1009.36	7.6	179.307	37.6494	3.6619	8.07	5
6	五指山市	6	海南省	五指山市	1126.08	华南	9.14939	22.4797	1952.28	973.92	328.5	92.4611	51.1607	3.0453	9.51	6
7	琼海市	7	海南省	琼海市	1683.4	华南	16.896	23.9777	2390.68	1007.8	23.3	287.048	40.2304	3.4117	9.13	5
8	琼中黎族苗族自治县	8	海南省	琼中黎族苗族自治县	2702.85	华南	13.8193	23.1272	2451.04	982.62	250.9	64.4047	29.7382	3.1082	8.68	4
9	白沙黎族自治县	9	海南省	白沙黎族自治县	2125.15	华南	15.2101	22.4297	2223.46	985.9	215.6	79.0146	25.3243	2.7111	8.51	4
10	昌江黎族自治县	10	海南省	昌江黎族自治县	1596.95	华南	16.4618	22.3254	1759.98	999.14	98.1	140.167	47.7843	3.4396	8.35	6
11	屯昌县	11	海南省	屯昌县	1226.93	华南	18.7128	22.8767	2398.98	997.7	118.3	209.41	39.1872	2.6954	8.53	4
12	儋州市	12	海南省	儋州市	3230.25	华南	21.0107	22.7638	2298.18	991.54	169	288.633	44.9221	3.2777	8.27	4
13	定安县	13	海南省	定安县	1195.4	华南	17.9992	23.1418	2330.3	1006.98	53.3	238.091	36.878	3.0142	8.91	5
14	文昌市	14	海南省	文昌市	2377.52	华南	15.833	21.9131	2281.6	1008.18	21.7	226.045	46.852	3.3213	8.84	5
15	临高县	15	海南省	临高县	1307.25	华南	21.5675	22.597	1675.06	1007.26	31.7	327.307	36.3648	2.7392	8.3	5
16	澄迈县	16	海南省	澄迈县	2064.04	华南	20.5067	22.7964	2375.3	1006.82	31.4	226.334	39.4438	3.3127	8.7	5
17	琼山区	17	海南省	海口市	933.036	华南	17.1159	22.6201	2263.98	1009.82	9.9	668.413	78.197	3.4192	10.9	6
18	龙华区	18	海南省	海口市	300.754	华南	36.3743	22.1584	2093.96	1003.54	63.5	1971.77	85.3706	3.4192	11.07	6
19	秀英区	19	海南省	海口市	485.605	华南	19.5259	23.6358	2093.96	1003.54	63.5	988.371	66.1585	3.4192	10.36	5
20	美兰区	20	海南省	海口市	501.067	华南	18.426	22.4847	2263.98	1009.82	9.9	697.594	58.9161	3.4192	9.52	7
21	徐闻县	21	广东省	湛江市	1780.71	华南	22.8322	22.9173	1566.28	1004.5	11.4	392.245	34.1095	1.7738	8.65	10
22	雷州市	22	广东省	湛江市	3456.87	华南	29.3194	21.6832	1737.8	1007.4	33.6	412.993	24.0983	1.5985	8.23	9
23	海城区	23	广西壮族自治区	北海市	120.094	华南	39.7032	23.2796	2030	1010.08	12.8	2902.25	93.841	2.57375	10.71	7
24	麻章区	24	广东省	湛江市	739.022	华南	31.4011	22.5965	1796.5	1005.2	53.4	659.943	34.2879	2.3786	9.01	9
25	霞山区	25	广东省	湛江市	94.6935	华南	32.2681	22.5965	1796.5	1005.2	53.4	5143.89	94.296	3.6514	10.89	9
26	坡头区	26	广东省	湛江市	482.62	华南	32.2426	21.7411	1482.86	1008.6	27.3	690.48	34.8159	4.8337	8.68	6
27	赤坎区	27	广东省	湛江市	57.452	华南	34.8371	22.077	1796.5	1005.2	53.4	5288.31	97.493	2.8846	11.25	9
28	电白县	28	广东省	茂名市	1712.23	华南	33.8917	21.7371	1673.3	1008.1	31.8	711.773	32.4372	1.8955	8.32	5
29	吴川市	29	广东省	湛江市	855.536	华南	33.9218	21.7434	1482.86	1008.6	27.3	1083.85	35.8763	1.6751	8.58	4
30	化州市	30	广东省	茂名市	2360.94	华南	40.5324	20.9114	1892.96	1007.96	31.3	499.296	27.1815	1.8033	8.93	6
31	阳西县	31	广东省	阳江市	1351.74	华南	35.1899	20.9301	2327.8	1001.66	90.3	334.846	33.9732	2.01	8.27	4
32	遂溪县	32	广东省	湛江市	2000.23	华南	36.4848	21.5574	1775.16	1008.1	29.7	443.175	28.5173	1.8639	8.71	8
33	江城区	33	广东省	阳江市	495.983	华南	40.7002	21.7996	2327.8	1001.66	90.3	1364.68	73.7309	1.6583	9.56	4
34	台山市	34	广东省	江门市	3098.16	华南	39.074	21.9256	2076.92	1009.06	27.5	303.759	41.957	1.9823	8.87	4
35	铁山港区	35	广西壮族自治区	北海市	397.906	华南	40.4642	21.1928	1639.76	1004.82	55.2	358.665	22.4945	2.57375	8.81	8
36	港口区	36	广西壮族自治区	防城港市	268.868	华南	41.0098	21.8047	2677.38	1007.86	31.3	577.369	74.457	3.13413	9.85	7
37	银海区	37	广西壮族自治区	北海市	464.326	华南	40.1	22.2556	1639.76	1004.82	55.2	380.735	58.9462	2.57375	9.11	8
38	东兴市	38	广西壮族自治区	防城港市	499.234	华南	38.89	22.3111	2731.24	1008.12	56.8	289.862	63.7604	3.2471	8.87	6
39	钦南区	39	广西壮族自治区	钦州市	2351.34	华南	43.4584	21.8004	2156.98	1011.24	49.2	262.423	57.0242	1.46654	9.34	7
40	茂港区	40	广东省	茂名市	422.73	华南	33.8917	21.7371	1673.3	1008.1	31.8	938.601	32.3647	1.928	8.04	5
41	廉江市	41	广东省	湛江市	2785.77	华南	40.6749	20.8526	1904.78	1008.18	29.3	518.025	24.8926	2.1462	8.63	7
42	茂南区	42	广东省	茂名市	493.153	华南	38.255	21.9896	1814.68	1007.72	33.5	1664.44	62.0676	2.2139	10.24	6
43	金湾区	43	广东省	珠海市	422.669	华南	36.3485	21.3056	2079.32	1009.84	23.1	600.856	96.4558	3.1915	10.41	6
44	陆川县	44	广西壮族自治区	玉林市	1555.17	华南	42.8563	20.7822	2098.1	997.82	121.6	490.218	33.0936	2.4394	8.82	5
45	合浦县	45	广西壮族自治区	北海市	2411.18	华南	42.5662	21.1831	2006.4	1010.86	5.5	361.32	30.3636	5.0058	8.77	9
46	博白县	46	广西壮族自治区	玉林市	3830.58	华南	42.0971	20.508	1820.16	1001.9	85.9	350.47	27.3738	2.4817	8.31	6
47	防城区	47	广西壮族自治区	防城港市	2354.11	华南	34.9483	21.4349	2817.68	1007.96	32.4	154.151	45.0197	3.13413	8.64	7
48	香洲区	48	广东省	珠海市	472.408	华南	35.5508	22.4075	1911.5	1006.62	51.4	1889.65	99.8653	3.7545	11.56	6
49	阳东县	49	广东省	阳江市	1902.88	华南	39.5961	21.4818	2327.8	1001.66	90.3	232.68	43.7	2.3092	8.72	2
50	凭祥市	50	广西壮族自治区	崇左市	644.458	华南	37.7558	20.511	1374.36	983.68	348.7	174.036	57.9927	2.8417	8.94	4
51	高州市	51	广东省	茂名市	3255.8	华南	37.1211	21.1754	1873.7	1008.08	31.5	395.805	27.3156	2.3598	8.76	4
52	上思县	52	广西壮族自治区	防城港市	2824.48	华南	35.3526	20.5648	1459.8	990.16	216	72.2589	23.1795	2.3983	8.59	4
53	甘孜县	53	四川省	甘孜藏族自治州	6814.67	西南	3.1142	7.21979	688.22	674.22	3393.5	10.0552	14.7907	3.5309	4.18	2
54	肥西县	54	安徽省	合肥市	2267.81	华东	69.5285	15.9871	1044.86	1013.82	21.8	378.733	34.5968	3.3432	8.62	8
55	居巢区	55	安徽省	合肥市	2040.53	华东	64.0069	16.0732	1119.36	1012.46	30.9	382.603	51.8488	2.93615	8.38	8
56	雨花台区	56	江苏省	南京市	132.232	华东	61.7366	16.0354	1056.42	1012.34	35.2	2959.13	88.6285	4.97042	10.95	5
57	南漳县	57	湖北省	襄阳市	3860.77	华中	59.1693	15.6775	841.92	998.16	151	138.227	33.7381	1.973	8.39	5
58	金安区	58	安徽省	六安市	1649.21	华东	68.3778	15.9334	1144.72	1007.18	74.1	478.834	43.8444	2.96402	8.84	7
59	秦淮区	59	江苏省	南京市	22.8411	华东	61.3978	16.0974	1056.42	1012.34	35.2	17773	100	4.97042	11.04	5
60	崇川区	60	江苏省	南通市	426.089	华东	54.3057	15.8312	1120.12	1015.87	4.6	2039.59	96.9349	4.3496	11.08	4
61	白下区	61	江苏省	南京市	26.1631	华东	61.3978	16.0974	1056.42	1012.34	35.2	23008	100	4.97042	12.14	5
62	张家港市	62	江苏省	苏州市	1007.85	华东	58.8642	15.92	1167.1	1015.36	11.5	1237.05	61.1684	4.2518	9.62	4
63	房县	63	湖北省	十堰市	5109.92	华中	38.2966	15.0298	815.9	966.64	426.9	76.5161	30.4918	1.8213	7.63	4
64	和县	64	安徽省	马鞍山市	1544.21	华东	64.2003	16.0274	1074	1013.7	22.5	363.963	41.2465	3.0484	7.1	4
65	新北区	65	江苏省	常州市	455.16	华东	65.2482	16.3497	1200	1015.9	4.4	1311.94	52.9946	4.77989	9.85	5
66	襄城区	66	湖北省	襄阳市	638.247	华中	77.5893	15.9819	749.62	1003.86	163.4	741.409	70.2138	2.91459	10.34	6
67	裕安区	67	安徽省	六安市	1906.48	华东	68.4086	15.902	1144.72	1007.18	74.1	448.285	36.8548	2.96402	8.12	6
68	鼓楼区-南京	68	江苏省	南京市	24.9337	华东	60.9807	15.9691	1157.64	1013.36	46.6	33130.9	100	4.97042	13.11	5
69	建邺区	69	江苏省	南京市	80.7803	华东	60.9564	16.053	1157.64	1013.36	46.6	5287.05	100	4.97042	11.33	5
70	广水市	70	湖北省	随州市	2648.68	华中	70.4421	15.9178	821.12	1004.84	116.3	285.392	36.0363	1.9085	8.45	5
71	商城县	71	河南省	信阳市	2114.54	华中	64.6961	15.7816	1020.92	1005.02	92.1	234.342	27.2787	2.4552	7.75	6
72	启东市	72	江苏省	南通市	1428.04	华东	40.028	15.9258	1022.16	1016.26	3.6	681.021	49.2782	3.4103	8.37	7
73	玄武区	73	江苏省	南京市	75.2149	华东	58.6816	16.0593	1056.42	1012.34	35.2	8667.92	100	4.97042	13.06	5
74	保康县	74	湖北省	襄阳市	3199.72	华中	40.5439	15.4822	887.62	977.6	327.7	79.5683	33.2444	1.7941	8.12	4
75	比如县	75	西藏自治区	那曲市	11697.1	西南	1.70919	5.47329	662.56	632.16	3940	5.14479	7.12873	5.7729	3.34	1
76	海门市	76	江苏省	南通市	1104.64	华东	46.0114	15.8704	1053.7	1015.84	3.3	821.624	49.998	3.6173	9.01	7
77	江宁区	77	江苏省	南京市	1562.17	华东	61.5002	16.18	1056.42	1012.34	35.2	733.355	64.1288	4.97042	10.5	5
78	润州区	78	江苏省	镇江市	126.322	华东	62.5597	16.3346	1097.62	1012.74	27.3	2347.48	94.1036	4.14921	10.42	4
79	靖江市	79	江苏省	泰州市	650.676	华东	62.5326	16.0146	1195.24	1015.32	9.8	1051.77	56.7127	3.4567	9.31	4
80	下关区	80	江苏省	南京市	28.9561	华东	60.9807	15.9691	1157.64	1013.36	46.6	15372.1	100	4.97042	11.02	5
81	丹阳市	81	江苏省	镇江市	1039.93	华东	65.0477	16.0607	1053.86	1015.36	6.6	923.779	52.107	3.471	9.12	2
82	港闸区	82	江苏省	南通市	151.117	华东	55.1504	15.7169	1120.12	1015.87	4.6	1762.39	75.6881	4.3496	9.31	4
83	光山县	83	河南省	信阳市	1847.79	华中	72.7974	15.6811	935.46	1010.12	49.4	316.786	27.7246	2.5864	8.17	6
84	城口县	84	重庆市	重庆市	3286.49	西南	23.5584	14.7277	1285.58	923.94	798.2	58.7153	25.4132	3.5367	7.17	3
85	静海县	85	天津市	天津市	1485.12	华北	85.1835	12.3973	550.08	1016.36	5.5	435.642	45.2896	4.922	8.63	9
86	津南区	86	天津市	天津市	385.99	华北	82.403	12.3925	561.32	1016.6	3.7	1536.47	99.4957	4.2672	9.29	9
87	长海县	87	辽宁省	大连市	154.073	东北	29.6005	10.1157	675.28	1012.54	35.5	505.935	49.4888	4.61688	8.54	5
88	五台县	88	山西省	忻州市	2866.78	华北	35.8189	7.0853	658.7	778.56	2208.3	104.434	25.4002	2.4492	8.8	4
89	甘井子区	89	辽宁省	大连市	488.169	东北	34.475	10.9166	197.06	1010.08	90.8	2707.62	100	4.35591	11.29	8
90	祁连县	90	青海省	海北藏族自治州	13904.5	西北	13.5546	3.69233	418.833	694.14	3156.13	3.34231	44.4387	3.4356	7.73	3
91	平罗县	91	宁夏回族自治区	石嘴山市	2066.99	西北	49.8902	9.77119	175.1	891.333	1098.43	122.405	37.1902	2.8138	8.5	2
92	乐亭县	92	河北省	唐山市	1369.75	华北	50.0219	11.5638	633	1015.76	8.5	384.174	29.3853	3.0617	9.16	6
93	保德县	93	山西省	忻州市	972.903	华北	42.7684	9.73581	461.32	914.26	894.4	164.492	31.5706	2.496	8.74	5
94	河西区	94	天津市	天津市	37.8934	华北	81.019	12.4793	514.44	1016.54	1.9	22975.8	100	6.5773	12.12	5
95	顺平县	95	河北省	保定市	723.774	华北	68.5955	11.3092	555.92	1010.36	80.7	408.641	21.6879	2.2559	8.67	6
96	满城县	96	河北省	保定市	651.32	华北	73.6816	11.5481	531.94	1011.16	44.8	624.389	34.3041	2.583	8.73	7
97	容城县	97	河北省	保定市	311.434	华北	81.6109	11.8454	506.5	1015.24	12.8	829	38.3641	2.5692	8.19	6
98	和平区-天津	98	天津市	天津市	9.87011	华北	80.5564	12.4596	514.44	1016.54	1.9	27707.6	100	5.0766	11.93	5
99	阜平县	99	河北省	保定市	2485.71	华北	54.4204	9.665	579.04	983.34	281.9	82.5918	19.6445	2.3257	8.52	5
100	宁武县	100	山西省	忻州市	1949.89	华北	22.9216	9.06123	504.78	856.1	1437.4	82.6528	40.7492	2.5101	8.71	4
101	原平市	101	山西省	忻州市	2520.89	华北	51.869	9.63982	436.12	921.48	828.2	194.857	41.2371	2.7049	8.99	4
102	南开区	102	天津市	天津市	38.7269	华北	81.22	12.693	489.88	1016.52	3.5	26291.7	100	4.7876	12.12	5
103	唐县	103	河北省	保定市	1415.18	华北	64.1332	10.9818	523.2	1008.76	66.5	373.853	23.2848	2.2786	8.5	5
104	河东区-天津	104	天津市	天津市	40.0096	华北	81.3766	12.4596	514.44	1016.54	1.9	21516.1	100	5.1002	11.72	6
105	雄县	105	河北省	保定市	516.543	华北	82.3645	12.0519	496.98	1015.54	10.3	695.984	38.7142	2.7043	8.16	6
106	金州区	106	辽宁省	大连市	1394.96	东北	31.7439	10.4752	197.06	1010.08	90.8	790.538	84.2585	3.83235	10.26	8
107	徐水县	107	河北省	保定市	738.582	华北	82.4045	11.8525	500.44	1015	13.1	762.312	34.4156	2.9084	8.78	7
108	巴楚县	108	新疆维吾尔自治区	喀什地区	18684.7	西北	75.2804	11.0926	86.9	888.98	1116.5	17.9973	14.1364	3.0265	7.9	2
109	民勤县	109	甘肃省	武威市	15965.7	西北	38.3818	9.23973	127.66	863.36	1367.5	15.1106	18.9865	2.5253	8.64	4
110	昌黎县	110	河北省	秦皇岛市	1202.46	华北	44.183	11.0856	717.34	1014.66	17.6	465.459	26.9585	2.6506	8.92	6
111	神木县	111	陕西省	榆林市	7504.24	西北	35.2039	9.92974	490.64	902.4	1098	60.6981	62.0536	4.7037	8.93	4
112	阿克陶县	112	新疆维吾尔自治区	克孜勒苏柯尔克孜自治州	24174.9	西北	34.1188	9.00049	133.58	867.6	1325.1	8.23437	11.4872	3.5594	8.07	1
113	庄河市	113	辽宁省	大连市	3842.65	东北	29.1545	9.36419	846.16	1012.26	34.8	218.943	36.1613	3.46389	8.01	6
114	永清县	114	河北省	廊坊市	776.35	华北	80.6829	12.0425	612.76	1015.36	12.2	459.175	32.788	2.6284	8.52	5
115	洛浦县	115	新疆维吾尔自治区	和田地区	14073.8	西北	67.1872	11.2302	62.38	864.52	1295.6	16.5496	6.98406	2.8724	8.2	2
116	民丰县	116	新疆维吾尔自治区	和田地区	57051.6	西北	42.51	10.5299	70.76	858.1	1409.5	0.59476	31.8107	3.6689	9.49	1
117	于田县	117	新疆维吾尔自治区	和田地区	38957.8	西北	50.6697	10.958	78.02	856.84	1422	6.41461	13.6723	3.6304	7.81	1
118	固安县	118	河北省	廊坊市	685.843	华北	79.8904	12.009	644.14	1014.32	21.4	610.473	40.975	2.6231	8.79	5
119	安次区	119	河北省	廊坊市	580.406	华北	77.2172	12.0432	551.39	1005.68	81.5	633.47	46.5891	2.9667	9.89	5
120	海南区	120	内蒙古自治区	乌海市	962.895	华北	43.9872	10.0754	212.7	892.42	1092.2	107.338	89.986	3.98531	8.81	4
121	瓦房店市	121	辽宁省	大连市	3707.49	东北	29.4885	10.0101	788.64	1002.44	118.7	254.133	43.9315	3.66487	8.68	8
122	府谷县	122	陕西省	榆林市	3208.95	西北	37.5491	9.59976	473.54	903.44	1024.3	81.2057	57.1307	4.2243	8.73	4
123	易县	123	河北省	保定市	2555.49	华北	54.8808	10.9168	547.6	1010.38	49.3	210.356	23.4841	2.7505	8.79	6
124	涿州市	124	河北省	保定市	737.355	华北	76.4458	11.5461	593.76	1012.96	29.3	818.514	43.1612	4.0132	9.47	6
125	宁河县	125	天津市	天津市	1305.33	华北	71.375	12.0278	579.22	1016.58	3.1	318.803	36.6191	4.1575	8.64	9
126	宁明县	126	广西壮族自治区	崇左市	3717.72	华南	37.0278	19.9778	1204.9	992.96	168.4	90.6827	20.2861	2.7128	8.04	4
127	扶绥县	127	广西壮族自治区	崇左市	2841.66	华南	42.6222	20.0428	1281.5	1000.1	146.1	133.414	33.5967	2.6427	8.76	5
128	勐腊县	128	云南省	西双版纳傣族自治州	6843.56	西南	24.6269	20.0184	1525.14	938.78	633.4	41.1672	30.0376	1.7981	6.92	5
129	斗门区	129	广东省	珠海市	597.637	华南	38.7447	21.5582	2079.32	1009.84	23.1	695.878	56.0479	2.8899	9.47	6
130	良庆区	130	广西壮族自治区	南宁市	1376.3	华南	44.2091	20.7621	1360.87	1000.67	113.35	250.503	64.0758	3.90139	9.53	5
131	钦北区	131	广西壮族自治区	钦州市	2203.75	华南	43.1075	21.2136	2156.98	1011.24	49.2	263.815	23.6115	1.46654	7.95	4
132	恩平市	132	广东省	江门市	1690.03	华南	41.3499	20.9389	2445.84	1008.38	69.3	291.601	49.5637	2.3144	9.02	4
133	南山区-深圳	133	广东省	深圳市	146.5	华南	35.4932	22.4925	1677.52	1005.22	63	7428.96	100	5.7464	12.81	10
134	勐海县	134	云南省	西双版纳傣族自治州	5323.48	西南	20.5585	19.3316	1247.38	881.66	1222.8	62.337	28.6108	2.2058	6.41	3
135	惠东县	135	广东省	惠州市	3501.85	华南	28.6691	20.5885	1758.42	1007.28	85	259.403	52.0863	2.6271	8.55	6
136	孟连傣族拉祜族佤族自治县	136	云南省	普洱市	1897.77	西南	20.3278	18.0102	1207.24	904.08	1079.9	71.4195	60.5218	2.4004	6.25	3
137	宝安区	137	广东省	深圳市	684.44	华南	37.9416	21.9517	1677.52	1005.22	63	6573.67	100	3.4401	10.26	10
138	新会区	138	广东省	江门市	1321.8	华南	42.1073	21.4632	1928.52	1008.3	36.3	642.422	61.0397	2.6619	9.38	5
139	福田区	139	广东省	深圳市	70.0509	华南	35.8276	23.0017	1677.52	1005.22	63	18807.9	100	6.4851	12.48	10
140	景洪市	140	云南省	西双版纳傣族自治州	6996.85	西南	25.2357	20.241	1071.64	943.5	582	74.3098	39.5286	2.368	7.63	4
141	江海区	141	广东省	江门市	106.758	华南	44.5269	21.4988	1928.52	1008.3	36.3	2382.14	99.1219	2.9026	9.53	5
142	罗湖区	142	广东省	深圳市	79.004	华南	33.1203	21.8501	1677.52	1005.22	63	11688.3	100	6.1467	11.58	10
143	城区-汕尾	143	广东省	汕尾市	385.299	华南	29.3198	22.1284	1756.02	1010.94	16.7	1277.61	75.2867	2.7557	8.89	9
144	灵山县	144	广西壮族自治区	钦州市	3550.63	华南	44.8663	20.9123	1859.2	1004.28	66.6	324.639	21.5531	2.56	8.04	6
145	盐田区	145	广东省	深圳市	67.9127	华南	27.8281	21.3362	1677.52	1005.22	1005.22	3082.78	100	4.1994	10.92	10
146	开平市	146	广东省	江门市	1640.48	华南	45.273	21.1789	1816.2	1009.32	29.3	426.242	53.0602	2.2508	9.09	4
147	南沙区	147	广东省	广州市	364.609	华南	41.1359	21.4946	1722.94	1011.1	12.2	712.818	68.8349	5.67549	9.49	5
148	阳春市	148	广东省	阳江市	4028.8	华南	37.207	20.8407	2388.68	1007.88	37.7	210.858	33.8304	2.361	8.48	4
149	浦北县	149	广西壮族自治区	钦州市	2539.53	华南	41.633	20.69	1867.74	1003.7	69.6	286.911	22.7753	2.4517	8.44	6
150	惠阳区	150	广东省	惠州市	1192.98	华南	32.6591	21.2323	1660.62	1004.42	108.5	641.099	75.9172	2.7107	9.4	6
151	信宜市	151	广东省	茂名市	3102.65	华南	33.2337	21.5594	1888.96	998.08	141.4	294.493	36.5505	2.2147	8.65	5
152	陆丰市	152	广东省	汕尾市	1706.07	华南	29.9743	20.7335	1904.1	1012.3	32	796.136	42.6667	1.7433	7.59	6
153	海丰县	153	广东省	汕尾市	1760.61	华南	30.1383	21.1596	2516.18	1012.18	45.6	450.644	61.6712	2.6551	8.51	7
154	龙州县	154	广西壮族自治区	崇左市	2321.63	华南	39.0717	20.9954	1183.78	996.58	128.8	95.5227	30.3033	2.1203	8.34	4
155	中山市市辖区	155	广东省	中山市	1712.97	华南	40.3283	21.9464	1844.96	1008.62	33.7	1822.14	87.8165	4.05735	9.73	7
156	西乡塘区	156	广西壮族自治区	南宁市	1075.17	华南	46.3828	20.0318	1281.5	1000.1	146.1	1072.67	85.4254	3.90139	11.17	10
157	江南区	157	广西壮族自治区	南宁市	1172.73	华南	45.1584	20.9322	1281.5	1000.1	146.1	484.34	76.9398	3.90139	10.12	6
158	蓬江区	158	广东省	江门市	336.159	华南	44.1508	21.0868	1720.24	1010.26	47.3	2139.3	98.6755	3.6514	10.25	5
159	龙岗区-深圳	159	广东省	深圳市	835.521	华南	31.664	21.1188	1677.52	1005.22	63	2777.26	100	4.0228	10.25	10
160	邕宁区	160	广西壮族自治区	南宁市	1234.29	华南	45.8067	20.3778	1360.87	1000.67	113.35	210.422	27.7317	3.90139	8.66	6
161	玉州区	161	广西壮族自治区	玉林市	1261.63	华南	47.8367	22.0297	1681.62	1000.88	121.6	837.6	51.8503	3.3347	9.48	6
162	新兴县	162	广东省	云浮市	1530.49	华南	39.6564	20.7507	1677.32	1007.22	57.6	282.024	37.1168	2.3977	8.74	5
163	鹤山市	163	广东省	江门市	1079.92	华南	43.3278	21.0208	1720.24	1010.26	47.3	458.311	57.094	2.581	9.37	4
164	江州区	164	广西壮族自治区	崇左市	2919.37	华南	41.3062	19.7407	1183.78	996.58	128.8	108.495	35.8463	2.56932	8.7	4
165	北流市	165	广西壮族自治区	玉林市	2465.49	华南	40.2957	20.9864	1626.04	1000.6	155.1	459.225	57.6615	2.1537	8.61	4
166	江城哈尼族彝族自治县	166	云南省	普洱市	3421.93	西南	24.0983	18.8216	2139.44	887.44	1269.8	35.5194	35.0644	2.4468	7.23	4
167	西盟佤族自治县	167	云南省	普洱市	1342.25	西南	19.6269	18.3087	1766.74	883.8	1245.4	68.0464	17.7358	2.7767	6.52	3
168	罗定市	168	广东省	云浮市	2334.17	华南	39.9735	21.1616	1368.42	1005.48	60	410.856	27.4595	2.013	8.62	6
169	青秀区	169	广西壮族自治区	南宁市	869.949	华南	45.5682	20.0424	1547.98	989.68	194.6	815.82	88.2321	3.90139	12.03	6
170	顺德区	170	广东省	佛山市	799.594	华南	43.9639	21.1087	1753.02	1010.14	21.4	3082.54	97.7417	3.8675	9.69	5
171	高明区	171	广东省	佛山市	950.963	华南	44.2226	21.0026	1628.1	1008	60	441.704	86.5605	2.2105	9.74	5
172	兴业县	172	广西壮族自治区	玉林市	1483.51	华南	43.7651	20.7817	1681.62	1000.88	121.6	377.748	29.8626	2.0645	8.32	5
173	河口瑶族自治县	173	云南省	红河哈尼族彝族自治州	1319.25	西南	34.5891	16.9052	1623.18	994.7	137.8	79.2946	36.6374	2.6095	7.41	6
174	禅城区	174	广东省	佛山市	156.298	华南	46.6075	20.8327	1847.62	1010.56	30.1	7044.71	100	4.0015	10.38	7
175	个旧市	175	云南省	红河哈尼族彝族自治州	1542.79	西南	23.7553	18.2464	947.34	827.66	1720.5	298.019	35.5665	2.872	8.5	4
176	金平苗族瑶族傣族自治县	176	云南省	红河哈尼族彝族自治州	3596.19	西南	25.3192	17.2967	2218.48	871.62	1260	99.0568	14.1643	2.9293	5.19	4
177	番禺区	177	广东省	广州市	786.027	华南	43.322	21.3066	1722.94	1011.1	12.2	2245.25	80.0646	5.67549	10.47	5
178	萝岗区	178	广东省	广州市	395.394	华南	41.1958	21.479	2025.84	1005.42	70.7	945.023	78.5709	5.67549	10.7	5
179	思茅区	179	云南省	普洱市	3869.53	西南	21.2861	19.0593	1363.32	868.66	1302.1	76.6411	62.5404	2.8769	8.74	3
180	大新县	180	广西壮族自治区	崇左市	2756.56	华南	36.4733	19.6227	1401.08	982.28	278.3	107.582	19.8375	2.4812	8.1	3
181	兴宁区	181	广西壮族自治区	南宁市	722.3	华南	43.607	19.8058	1547.98	989.68	194.6	552.11	80.1078	3.90139	10.5	4
182	港南区	182	广西壮族自治区	贵港市	1090.3	华南	47.2498	20.1639	1568.32	1006.44	57.1	465.893	27.7645	2.86613	8.38	5
183	海珠区	183	广东省	广州市	90.4455	华南	45.5523	21.3985	1722.94	1011.1	12.2	17233.2	100	5.67549	11.39	5
184	容县	184	广西壮族自治区	玉林市	2262.44	华南	39.4925	20.4448	1800.84	998.96	131.5	279.848	29.2198	2.4713	8.72	7
185	绿春县	185	云南省	红河哈尼族彝族自治州	3091.66	西南	22.5334	18.1775	1771.6	835.38	1642.8	71.8642	9.75425	1.8984	6.24	4
186	横县	186	广西壮族自治区	南宁市	3446.08	华南	45.6358	20.1932	1580.66	1002.9	88.7	250.43	26.9041	2.8633	8.46	5
187	云安县	187	广东省	云浮市	1205.03	华南	38.5405	20.7399	1599.52	1000.94	101.4	223.76	21.0929	2.322	8.15	5
188	云城区	188	广东省	云浮市	764.233	华南	39.2644	20.7165	1599.52	1000.94	101.4	416.293	76.0785	2.3456	9.31	7
189	东莞市市辖区	189	广东省	东莞市	2422.54	华南	39.8119	21.6984	1864.76	1006.3	56	3393.22	88.4567	4.65795	8.55	4
190	黄埔区-广州	190	广东省	广州市	87.0881	华南	41.1958	21.479	2025.84	1005.42	70.7	5258.24	100	5.67549	10.78	5
191	荔湾区	191	广东省	广州市	61.8172	华南	47.2713	21.1367	1847.62	1010.56	30.1	14529.9	96.7032	5.67549	10.74	7
192	越秀区	192	广东省	广州市	33.7283	华南	47.3193	21.2913	2025.84	1005.42	70.7	34323.3	100	5.67549	11.96	5
193	潮阳区	193	广东省	汕头市	664.592	华南	31.187	21.324	1644.36	1012.62	6.7	2447.15	57.5657	2.3664	8.32	6
194	端州区	194	广东省	肇庆市	153.885	华南	41.9649	22.0332	1628.1	1008	60	3114.93	99.3468	2.5585	10.94	7
195	惠来县	195	广东省	揭阳市	1247.73	华南	27.7226	21.5461	1790.6	1011.32	42	879.673	39.6282	1.6478	7.7	5
196	岑溪市	196	广西壮族自治区	梧州市	2775.09	华南	38.1498	20.2989	1729.42	998.6	202	278.23	43.6532	2.0871	8.67	5
197	南澳县	197	广东省	汕头市	118.465	华南	21.7964	21.6867	1193.72	1012.28	8	509.046	75.6799	2.1831	8.26	6
198	马关县	198	云南省	文山壮族苗族自治州	2673.62	西南	20.5595	16.9166	1188.68	866.46	1332.9	137.457	24.451	2.9296	7.44	5
199	天河区	199	广东省	广州市	136.205	华南	44.1192	21.5172	2025.84	1005.42	70.7	10516.7	99.615	5.67549	12.74	5
200	濠江区	200	广东省	汕头市	175.021	华南	28.4496	22.0426	1644.36	1012.62	6.7	1528.18	63.6002	2.7934	8.39	7
201	澜沧拉祜族自治县	201	云南省	普洱市	8581.51	西南	18.3075	19.0431	1459.28	894.6	1054.8	57.319	14.3394	2.8627	6.27	2
202	元阳县	202	云南省	红河哈尼族彝族自治州	2226.11	西南	26.2767	17.5929	718.82	982.32	312.3	178.238	6.40864	2.819	6.06	4
203	南海区	203	广东省	佛山市	1084.5	华南	44.6445	20.8517	1847.62	1010.56	30.1	2387.13	94.8764	3.9177	9.62	5
204	鼎湖区	204	广东省	肇庆市	554.126	华南	39.413	21.2499	1628.1	1008	60	297.207	50.8082	2.3608	8.8	5
205	郁南县	205	广东省	云浮市	1940.8	华南	39.6828	20.5807	1501.26	1009.34	70.6	200.295	39.1895	2.1401	8.58	5
206	隆安县	206	广西壮族自治区	南宁市	2295.77	华南	40.7871	20.5518	1187.28	999.5	125.7	130.769	23.3509	2.9523	8.07	2
207	天等县	207	广西壮族自治区	崇左市	2162.21	华南	32.5079	19.458	1452.44	961.86	454.2	152.998	16.3841	2.3937	7.85	3
208	德庆县	208	广东省	肇庆市	2022.29	华南	39.3422	20.341	1573.94	1007.74	47.2	168.725	24.9365	2.2824	8.68	5
209	屏边苗族自治县	209	云南省	红河哈尼族彝族自治州	1861.76	西南	23.5007	17.0947	1548.14	858.08	1414.1	82.6983	10.846	2.3929	6.86	5
210	惠城区	210	广东省	惠州市	1487.4	华南	35.8458	21.4687	1660.62	1004.42	108.5	1062.13	77.6818	3.4386	10.18	7
211	覃塘区	211	广西壮族自治区	贵港市	1347.34	华南	46.5979	19.7789	1580.66	1002.9	88.7	302.482	36.4017	2.86613	8.09	5
212	港北区	212	广西壮族自治区	贵港市	1103.37	华南	45.5818	19.9688	1568.32	1006.44	57.1	524.18	63.887	2.86613	9.11	5
213	红河县	213	云南省	红河哈尼族彝族自治州	2035.37	西南	21.3772	19.0494	727.36	905.72	974.5	145.664	6.89423	2.0352	6.01	4
214	高要市	214	广东省	肇庆市	2169.61	华南	41.8723	21.3377	1628.1	1008	60	347.122	29.8432	3.9173	8.28	5
215	宾阳县	215	广西壮族自治区	南宁市	2294.04	华南	45.2204	19.5836	1665.72	998.22	127.7	340.995	33.8965	3.2195	8.57	3
216	苍梧县	216	广西壮族自治区	梧州市	3481.66	华南	43.0223	19.7308	1528.22	1007.64	77.7	158.076	39.1981	2.3855	8.1	8
217	澄海区	217	广东省	汕头市	410.857	华南	32.13	21.3896	1247.18	1012.82	4.1	1948.12	71.3609	3.5235	8.65	7
218	龙湖区	218	广东省	汕头市	62.1277	华南	33.729	22.2679	1385.82	1013.02	2.3	8633.12	79.9754	2.6564	9.73	7
219	金平区	219	广东省	汕头市	144.231	华南	33.217	22.093	1385.82	1013.02	2.3	5617.97	98.1202	2.4179	9.93	7
220	陆河县	220	广东省	汕尾市	997.644	华南	25.9308	20.6578	1904.1	1012.3	32	292.222	51.7614	1.8829	8.72	6
221	沧源佤族自治县	221	云南省	临沧市	2489.79	西南	17.6921	18.461	1652.36	871.26	1278.3	71.9331	23.969	2.4723	6.53	2
222	饶平县	222	广东省	潮州市	1694.72	华南	27.4414	20.6452	1388.18	1008.14	44.7	520.558	47.4619	1.4192	8.3	6
223	普宁市	223	广东省	揭阳市	1610.54	华南	29.9209	20.9167	2089.76	1009.96	28.6	1276.32	42.5654	2.0167	8.59	6
224	那坡县	224	广西壮族自治区	百色市	2234.11	华南	26.9019	18.7186	1333.82	922.52	794.1	68.7909	19.2614	2.3518	7.05	4
225	武鸣县	225	广西壮族自治区	南宁市	3404.23	华南	43.0852	19.6837	1171.32	999.08	155.3	159.942	34.1702	2.8758	8.86	4
226	麻栗坡县	226	云南省	文山壮族苗族自治州	2346.84	西南	23.2647	17.1024	1009.48	890.82	1093.4	118.44	18.09	1.7868	7.3	5
227	东山县	227	福建省	漳州市	211.517	华东	27.9439	21.0445	1139.5	1007.12	53.3	999.944	48.5998	2.6246	8.25	6
228	蒙自县	228	云南省	红河哈尼族彝族自治州	2153.71	西南	21.5696	18.3652	725.94	868.42	1313.6	193.692	50.9939	2.71	8.28	5
229	靖西县	229	广西壮族自治区	百色市	3332.68	华南	26.1375	19.2077	1585.58	928.64	724.7	149.586	18.6121	2.251	7.81	3
230	三水区	230	广东省	佛山市	824.97	华南	44.4196	20.6535	1670.92	1010	24	754.748	70.9717	3.2892	9.38	6
231	宁洱哈尼族彝族自治县	231	云南省	普洱市	3673.67	西南	19.285	18.4832	1423.72	865.88	1336.9	50.5541	26.5713	2.4779	8.12	3
232	榕城区	232	广东省	揭阳市	177.274	华南	35.9373	21.0623	1684.98	1008.14	43.9	4210.18	98.4345	3.0443	9.27	7
233	诏安县	233	福建省	漳州市	1255.24	华东	25.7346	20.373	1250.52	1010.9	37.8	476.242	32.8464	2.3933	8.14	6
234	花都区	234	广东省	广州市	975.741	华南	42.4874	20.7916	1895.52	1009.1	38.9	968.5	64.5438	5.67549	9.72	5
235	西畴县	235	云南省	文山壮族苗族自治州	1501	西南	23.4823	16.9197	1105.66	848.74	1507.5	170.078	14.0403	2.0209	7.52	5
236	增城市	236	广东省	广州市	1617.76	华南	37.6929	21.3757	1973.22	1009.48	30.7	641.078	68.4736	5.67549	9.52	5
237	揭西县	237	广东省	揭阳市	1315.24	华南	27.936	21.0048	2044.7	1003.94	80.9	627.815	29.9416	2.0541	8.7	7
238	长洲区	238	广西壮族自治区	梧州市	371.935	华南	45.8029	20.4898	1441.84	915.48	884.3	498.942	81.5157	3.26869	9.71	6
239	德保县	239	广西壮族自治区	百色市	2571.92	华南	26.9363	19.1656	1410.24	937.1	680	115.831	17.9422	3.4125	7.9	3
240	四会市	240	广东省	肇庆市	1263.19	华南	41.7691	20.6858	1814.02	1008.22	40.1	429.765	65.5234	3.298	8.89	5
241	博罗县	241	广东省	惠州市	2873.91	华南	35.1717	20.9839	1886.9	1010.92	50.2	361.249	45.4539	2.7043	8.94	8
242	文山县	242	云南省	文山壮族苗族自治州	2963.54	西南	21.8575	16.8701	1014.86	870.76	1293.5	162.476	47.6485	2.9043	8.34	5
243	蝶山区	243	广西壮族自治区	梧州市	323.471	华南	43.9636	20.6491	1441.84	915.48	884.3	639.562	79.7946	3.26869	10.14	3
244	万秀区	244	广西壮族自治区	梧州市	399.621	华南	43.9636	20.6491	1574.4	999.38	114.8	347.434	78.0621	3.26869	9.48	8
245	湘桥区	245	广东省	潮州市	151.792	华南	31.808	20.8763	1587.74	1009.88	60.7	2980.85	99.0623	3.2418	9.92	7
246	揭东县	246	广东省	揭阳市	862.42	华南	33.5938	21.1836	1684.98	1008.14	43.9	1344.03	42.4614	2.3414	8.65	6
247	漳浦县	247	福建省	漳州市	1928.01	华东	28.1785	20.3162	1402.1	1007.76	61.1	416.477	37.6893	2.551	8.2	7
248	紫金县	248	广东省	河源市	3631.83	华南	30.5801	20.627	1646.18	992.84	176.6	176.256	36.0975	2.4182	8.71	6
249	清城区	249	广东省	清远市	919.824	华南	42.1024	20.9948	2006.94	1003.66	79.2	881.943	78.8502	4.7904	9.13	8
250	上林县	250	广西壮族自治区	南宁市	1869.48	华南	42.4232	19.3698	1731.74	999.06	115.5	183.789	25.5863	2.8363	8.59	4
251	桂平市	251	广西壮族自治区	贵港市	4080.9	华南	44.7018	20.6944	1795.34	1007.48	130.3	366.808	33.9509	2.3216	8.37	3
252	双江拉祜族佤族布朗族傣族自治县	252	云南省	临沧市	2159.78	西南	17.2569	18.0745	910.34	894.72	1044.1	81.7439	27.5215	2.3568	6.63	2
253	源城区	253	广东省	河源市	362.82	华南	35.0627	20.788	1822.98	1005.02	71.1	1278.61	97.2076	3.1211	10.31	7
254	景谷傣族彝族自治县	254	云南省	普洱市	7510.04	西南	20.6037	18.0119	1054.56	906.4	913.2	38.8376	22.6762	2.5999	7.11	3
255	平果县	255	广西壮族自治区	百色市	2464.4	华南	37.843	20.6483	1322.78	999.3	108.8	176.225	37.794	3.5629	8.43	3
256	元江哈尼族彝族傣族自治县	256	云南省	玉溪市	2737.46	西南	25.1612	21.8844	719	962.94	400.9	79.4164	32.2771	3.0683	7.11	4
257	武宣县	257	广西壮族自治区	来宾市	1692.49	华南	46.5427	19.8457	1272.76	1004.14	70	208.717	31.9227	2.5896	8.72	5
258	兴宾区	258	广西壮族自治区	来宾市	366.543	华南	48.8372	20.1481	1357.24	1002.64	96.7	2483.43	34.7008	3.29381	8.66	8
259	从化市	259	广东省	广州市	1977.45	华南	33.9327	20.5809	1945.7	1008.44	38.1	300.091	38.6101	5.67549	9.87	5
260	龙门县	260	广东省	惠州市	2272.27	华南	32.441	20.4821	2079.74	1004.7	85.5	135.187	29.5693	2.4354	8.83	6
261	开远市	261	云南省	红河哈尼族彝族自治州	1936.32	西南	25.89	17.4688	653.3	890.9	1117	166.652	65.3256	3.2313	8.21	6
262	广宁县	262	广东省	肇庆市	2427.19	华南	37.9021	20.7998	1714	1006.14	92.7	174.663	36.8693	2.3957	8.55	5
263	墨江哈尼族自治县	263	云南省	普洱市	5258.51	西南	21.8617	18.6197	1250.54	867.18	1366	68.5568	13.5623	2.8587	6.85	4
264	封开县	264	广东省	肇庆市	2723.57	华南	42.1012	20	1524.92	1002.96	83.6	146.227	29.3272	2.114	8.37	5
265	砚山县	265	云南省	文山壮族苗族自治州	3860.6	西南	23.4985	16.7807	923.48	843.26	1561.1	119.997	31.8829	2.5414	7.36	5
266	潮安县	266	广东省	潮州市	1261.66	华南	27.5319	20.7856	1587.74	1009.88	60.7	1057.97	60.5367	2.4774	8.34	6
267	田东县	267	广西壮族自治区	百色市	2810.4	华南	38.2861	19.5006	1220.36	998.54	111.2	126.961	26.5377	3.1796	8.48	3
268	耿马傣族佤族自治县	268	云南省	临沧市	3681.28	西南	19.8853	18.9006	1209.56	888.88	1104.9	80.4888	27.2212	2.43	6.73	2
269	马山县	269	广西壮族自治区	南宁市	2342.44	华南	39.5474	19.8088	1629.5	992.68	219	166.877	19.4669	3.421	7.78	4
270	华宁县	270	云南省	玉溪市	1252.84	西南	24.626	16.3954	772.1	832.5	1702.6	171.33	37.9483	2.9219	7.74	4
271	平南县	271	广西壮族自治区	贵港市	2988.64	华南	46.0181	19.8557	1678.18	1008.56	32.5	377.439	43.3348	2.1141	8.54	6
272	藤县	272	广西壮族自治区	梧州市	3939.05	华南	45.3288	19.7409	1572.7	1006.3	105.5	212.1	24.2289	2.3665	8.24	6
273	合山市	273	广西壮族自治区	来宾市	4416.66	华南	47.2534	19.7293	1357.24	1002.64	96.7	25.9236	57.747	2.6688	9.02	5
274	石屏县	274	云南省	红河哈尼族彝族自治州	3017.71	西南	23.3404	18.1672	744.94	856.66	1419.3	99.1196	31.3115	2.4224	7.46	7
275	佛冈县	275	广东省	清远市	1291.44	华南	36.228	20.7471	2149.06	1001.98	97.2	234.548	39.0976	3.2574	8.88	6
276	田阳县	276	广西壮族自治区	百色市	2376.84	华南	34.4715	19.581	1130.1	998.64	133	131.794	30.7205	2.4557	8.02	1
277	龙海市	277	福建省	漳州市	1284.29	华东	31.649	20.877	1417.8	1010.06	32.1	683.459	48.1899	3.2184	8.55	5
278	富宁县	278	云南省	文山壮族苗族自治州	5283.01	西南	26.0725	18.1004	1158.4	933.9	685.8	77.1411	16.4594	2.7245	6.76	4
279	瑞丽市	279	云南省	德宏傣族景颇族自治州	957.926	西南	18.319	19.9281	1257.64	924.74	762.9	188.561	54.891	2.1462	8.07	2
280	建水县	280	云南省	红河哈尼族彝族自治州	3778.81	西南	25.3588	17.3065	680.08	867.66	1309.3	140.641	36.3528	2.4884	7.68	5
281	五华县	281	广东省	梅州市	3188.71	华南	30.2322	20.7752	1480.04	997.86	135.9	329.452	23.3817	1.9932	8.73	7
282	丰顺县	282	广东省	梅州市	2720.01	华南	25.0115	20.9476	1875.3	1007.9	45.3	176.093	43.3044	2.2258	8.54	6
283	云霄县	283	福建省	漳州市	1031.64	华东	26.3779	20.4609	1564.76	1011.02	22.8	403.082	39.9319	2.7576	8.15	6
284	通海县	284	云南省	玉溪市	735.34	西南	23.2795	16.8672	777.22	819.36	1801.8	409.062	45.1872	2.7742	7.65	4
285	东源县	285	广东省	河源市	3992.78	华南	33.3838	20.5058	1822.98	1005.02	71.1	110.19	21.5361	2.5418	8.65	6
286	临翔区	286	云南省	临沧市	2593.07	西南	15.7184	18.0609	1041.54	848.6	1502.4	124.836	43.896	2.9252	7.88	2
287	镇康县	287	云南省	临沧市	2547.29	西南	18.2672	17.4127	1585.48	900.32	1053.8	69.2327	16.7627	2.4301	5.96	2
288	新丰县	288	广东省	韶关市	1927.79	华南	30.2149	20.1855	1963.74	990.36	199.3	106.905	48.4723	1.9968	9.03	6
289	右江区	289	广西壮族自治区	百色市	3759.38	华南	34.8135	20.0095	1019.3	991.26	174.7	99.1719	49.7544	2.85278	9.4	4
290	象州县	290	广西壮族自治区	来宾市	1914.56	华南	50.4764	19.4321	1366.8	1002.04	124.3	148.965	31.9142	3.3249	8.28	5
291	清新县	291	广东省	清远市	2722.86	华南	38.9343	20.2896	2006.94	1003.66	79.2	256.646	39.6093	2.8357	8.38	5
292	鱼峰区	292	广西壮族自治区	柳州市	89.3029	华南	55.8134	19.6663	1484.84	1001.04	133.7	3989.75	100	3.99195	10.7	6
293	大化瑶族自治县	293	广西壮族自治区	河池市	2798.66	华南	35.0227	19.5752	1522.76	987.48	212.85	128.919	19.9007	2.7715	7.76	3
294	镇沅彝族哈尼族拉祜族自治县	294	云南省	普洱市	4107.47	西南	18.7382	17.626	1077.62	888.28	1105.4	50.787	22.5885	2.6651	7.49	3
295	凤山县	295	广西壮族自治区	河池市	1734.89	华南	29.8657	18.8904	1528.98	954.38	509.4	93.0647	13.6439	2.4311	7.4	4
296	忻城县	296	广西壮族自治区	来宾市	2516.81	华南	40.0041	19.2072	1508.24	996.62	147.5	124.141	23.8448	2.8009	7.98	4
297	柳南区	297	广西壮族自治区	柳州市	164.541	华南	54.8351	20.8832	1484.84	1001.04	133.7	2990.4	99.1295	3.99195	10.35	6
298	怀集县	298	广东省	肇庆市	3554.47	华南	42.1915	19.7028	1760.6	1003.04	84.8	228.735	19.8693	2.6615	8.26	4
299	昭平县	299	广西壮族自治区	贺州市	3208.21	华南	43.2333	19.2712	2111.5	1000.88	105.8	106.18	36.4961	2.5475	8.36	5
300	巴马瑶族自治县	300	广西壮族自治区	河池市	1975.83	华南	34.7964	19.7069	1528.98	954.38	509.4	113.692	16.5899	2.339	7.28	3
301	柳北区	301	广西壮族自治区	柳州市	318.378	华南	54.8915	20.4264	1402.7	1001.52	201.75	1344.45	95.3829	3.99195	10.49	5
302	蒙山县	302	广西壮族自治区	梧州市	1275.71	华南	42.7644	19.6795	1893.82	995.46	181.9	151.252	30.4623	1.9464	8.67	8
303	梅江区	303	广东省	梅州市	299.27	华南	28.6779	21.1303	1440.96	1001.84	116	1272.33	92.9086	4.0208	10.94	7
304	思明区	304	福建省	厦门市	69.2509	华东	32.9438	21.0146	1268.54	997.86	139.4	13429.4	100	4.02829	11.66	6
305	新平彝族傣族自治县	305	云南省	玉溪市	4258.61	西南	23.7921	18.2672	779.7	848.66	1497.5	67.004	28.7751	3.0133	6.92	3
306	城中区-柳州	306	广西壮族自治区	柳州市	77.782	华南	56.5311	20.8751	1402.7	1001.52	201.75	2059.82	98.8509	3.99195	11.84	6
307	永德县	307	云南省	临沧市	3226.83	西南	18.2568	17.5936	1070.14	838.2	1606.2	114.571	17.1544	2.2232	6.47	2
308	广南县	308	云南省	文山壮族苗族自治州	7780.78	西南	22.2917	17.0957	983.08	874.22	1249.6	101.204	14.5443	2.5992	6.74	5
309	丘北县	309	云南省	文山壮族苗族自治州	5050.6	西南	24.1048	16.4421	954.3	847.06	1518.7	94.5315	15.4071	2.3995	6.81	5
310	海沧区	310	福建省	厦门市	163.175	华东	33.2679	20.7492	1268.54	997.86	139.4	1769.5	90.3931	4.02829	9.85	5
311	金秀瑶族自治县	311	广西壮族自治区	来宾市	2478.87	华南	32.7941	19.2991	1810.18	919.44	830.9	50.0378	29.1889	3.1445	8.07	5
312	柳江县	312	广西壮族自治区	柳州市	2537.56	华南	47.2133	19.7058	1484.84	1001.04	133.7	221.611	38.0294	3.0107	8.59	5
313	江川县	313	云南省	玉溪市	807.209	西南	24.7045	16.616	674.06	825.7	1731.1	347.975	33.2768	2.5544	8.13	4
314	峨山彝族自治县	314	云南省	玉溪市	1925.93	西南	23.8916	17.0101	762.86	842	1600	84.5467	37.1618	2.7376	8.26	4
315	红塔区	315	云南省	玉溪市	962.101	西南	24.4272	16.8294	695.34	827.08	1716.9	514.633	61.9796	3.4265	9.16	5
316	晋江市	316	福建省	泉州市	655.102	华东	32.3657	19.2469	1187.96	1007.68	135	3032.27	59.0414	2.9019	8.58	4
317	英德市	317	广东省	清远市	5630.12	华南	39.6583	20.2151	1981.6	1004.72	74.4	167.306	36.8306	2.9246	8.23	7
318	翔安区	318	福建省	厦门市	317.335	华东	32.074	20.126	1452.28	1010.4	30.8	959.028	55.4606	4.02829	8.63	4
319	湖里区	319	福建省	厦门市	61.6093	华东	35.4075	21.0146	1268.54	997.86	139.4	15116.1	100	4.02829	10.25	6
320	平和县	320	福建省	漳州市	2292.1	华东	23.3194	20.1319	1680.42	1000.96	108.5	217.501	32.59	2.6392	8.33	5
321	都安瑶族自治县	321	广西壮族自治区	河池市	4073.76	华南	36.3906	19.7701	1522.76	987.48	212.85	126.819	16.133	2.5121	7.93	4
322	连平县	322	广东省	河源市	2245.86	华南	30.9418	20.1708	1823.72	988.7	215.2	150.055	32.8933	2.3488	8.66	6
323	凌云县	323	广西壮族自治区	百色市	2025.75	华南	26.7535	18.7528	1594.2	961.72	437.9	91.7532	16.163	2.6286	7	4
324	同安区	324	福建省	厦门市	641.021	华东	29.4013	19.6675	1452.28	1010.4	30.8	773.967	67.3077	4.02829	8.97	3
325	兴宁市	325	广东省	梅州市	2072.36	华南	31.2798	20.282	1507.92	999	123.6	464.631	40.7111	1.9745	9.31	6
326	潞西市	326	云南省	德宏傣族景颇族自治州	2924.02	西南	19.528	16.7886	1575.44	909.3	913.8	133.341	33.7081	2.8839	7.58	3
327	陇川县	327	云南省	德宏傣族景颇族自治州	1878.41	西南	15.2121	17.6775	1313.9	904.16	990.8	96.6671	30.3448	1.986	7.17	2
328	弥勒县	328	云南省	红河哈尼族彝族自治州	3913.24	西南	27.9502	16.3881	736.58	856.92	1415.5	137.923	39.5501	2.8211	7.78	5
329	翁源县	329	广东省	韶关市	2188.48	华南	34.4573	19.7888	1824.68	993.28	184.1	151.393	31.2	2.1047	8.69	5
330	大埔县	330	广东省	梅州市	2446.23	华南	27.979	20.5774	1523.24	1004.16	80.1	153.161	42.9753	2.208	8.85	6
331	和平县	331	广东省	河源市	2300.37	华南	32.9867	19.852	1684.84	993.46	173.7	162.891	27.5502	2.3364	8.55	8
332	西林县	332	广西壮族自治区	百色市	3002.19	华南	30.3443	16.7869	865.78	929.34	725.9	46.1819	19.9045	2.2394	6.73	5
333	集美区	333	福建省	厦门市	248.167	华东	32.708	20.3266	1268.54	997.86	139.4	2340.59	85.0645	4.02829	10.36	5
334	云县	334	云南省	临沧市	3642.57	西南	18.6998	17.3279	748.34	887.78	1108.6	123.391	23.9009	2.2366	7.13	2
335	泸西县	335	云南省	红河哈尼族彝族自治州	1659.02	西南	24.3992	15.9539	799.04	828.16	1704.3	241.548	29.956	2.5353	7.38	5
336	荔蒲县	336	广西壮族自治区	桂林市	1769.71	华南	44.1351	18.9668	1408.54	994.14	165.7	199.169	38.2748	2.7395	8.61	5
337	钟山县	337	广西壮族自治区	贺州市	1862.37	华南	46.1818	19.0496	1730.32	991.34	193.1	188.536	32.2524	3.0576	7.98	5
338	龙川县	338	广东省	河源市	3090.74	华南	31.8146	20.1161	1538.78	998.24	179.6	224.697	27.4116	2.2258	8.86	6
339	八步区	339	广西壮族自治区	贺州市	3540.53	华南	43.33	19.2869	1647.52	997.9	148.7	173.268	39.6539	2.88528	8.67	5
340	田林县	340	广西壮族自治区	百色市	5521.59	华南	30.983	17.6564	899.16	979.46	278.2	40.7569	16.2751	2.4967	7	4
341	梅县	341	广东省	梅州市	2754.24	华南	30.2822	20.5336	1440.96	1001.84	116	201.415	46.6488	2.923	9.38	6
342	石狮市	342	福建省	泉州市	161.445	华东	31.49	19.3624	1187.96	1007.68	135	3943.76	73.8133	2.661	8.83	6
343	晋宁县	343	云南省	昆明市	1337.6	西南	23.0128	15.8759	725.06	810.02	1979.2	212.158	37.5588	2.7016	7.98	5
344	景东彝族自治县	344	云南省	普洱市	4435.12	西南	19.5249	18.0449	887.38	882.18	1162.3	81.0636	16.9623	2.6117	7.3	2
345	惠安县	345	福建省	泉州市	672.568	华东	29.9673	19.725	942.64	1011.42	21.8	1403.92	49.314	2.9506	8.21	5
346	柳城县	346	广西壮族自治区	柳州市	2106.33	华南	48.5418	18.9666	1338.14	1000.46	218.6	167.968	34.3121	2.8577	8.44	5
347	连山壮族瑶族自治县	347	广东省	清远市	1207.76	华南	40.535	19.0802	1830.06	978.86	300.6	74.9444	35.5742	3.079	8.71	4
348	东兰县	348	广西壮族自治区	河池市	2389.94	华南	33.2981	18.7218	1466.16	983.58	248.8	89.1352	17.2076	2.5751	7.13	3
349	龙陵县	349	云南省	保山市	2770.65	西南	16.4913	16.3271	1965.34	846.44	1528	100.092	15.5006	2.7431	7.42	1
350	鹿寨县	350	广西壮族自治区	柳州市	3343.77	华南	49.6284	18.9152	1435.46	1001.76	131.5	125.911	42.1097	2.9214	8.62	7
351	西山区	351	云南省	昆明市	1173.22	西南	24.55	15.1401	887.1	788.28	2123.2	642.517	90.2693	2.6924	10.7	4
352	宜州市	352	广西壮族自治区	河池市	3836.35	华南	41.02	18.7443	1285.08	995.24	150.7	145.61	27.8127	2.6811	8.21	4
353	蕉岭县	353	广东省	梅州市	955.201	华南	28.5581	19.9223	1609.24	997.72	135.7	215.503	47.7471	2.1779	9.5	6
354	曲江区	354	广东省	韶关市	1630.17	华南	37.3538	19.6765	1754.94	999.54	121.3	186.098	55.3929	4.2852	9.5	5
355	平乐县	355	广西壮族自治区	桂林市	1884.19	华南	46.8278	18.793	1358.92	1001.08	157.6	196.612	25.0692	2.7943	8.36	2
356	长泰县	356	福建省	漳州市	885.122	华东	30.3873	20.3154	1503.96	1008.76	43	233.65	40.9397	2.6639	8.63	5
357	双柏县	357	云南省	楚雄彝族自治州	3901.32	西南	23.0007	16.9716	707.26	802.34	1968.1	40.9777	22.5882	2.5741	7.59	3
358	武江区	358	广东省	韶关市	681.804	华南	41.533	19.492	1899.34	1001.44	131.1	432.248	80.4532	3.2743	10.28	7
359	澄江县	359	云南省	玉溪市	734.947	西南	24.6157	15.8573	825.28	820.56	1796.3	230.446	40.7449	2.6985	8.1	4
360	金城江区	360	广西壮族自治区	河池市	2332.9	华南	37.5665	19.1443	1389.04	982.66	260.2	141.511	59.9332	3.32014	9.5	2
361	丰泽区	361	福建省	泉州市	103.059	华东	32.9128	19.2544	1187.96	1007.68	135	5139.17	100	2.92922	10.56	4
362	阳山县	362	广东省	清远市	3326.13	华南	41.6336	19.2176	1856.76	1005.44	70.5	107.06	35.1721	2.9841	7.99	4
363	安龙县	363	贵州省	黔西南布依族苗族自治州	2247.86	西南	29.1655	16.2225	1001.94	859.96	1394.5	158.486	26.2714	2.8207	7.28	5
364	连南瑶族自治县	364	广东省	清远市	1239.31	华南	39.9474	19.0847	1868.6	993.58	174.3	104.299	44.3315	2.9812	8.29	4
365	平远县	365	广东省	梅州市	1382.07	华南	29.2155	19.7772	1586.94	995.66	152.6	166.449	46.1866	2.2497	8.93	6
366	鲤城区	366	福建省	泉州市	50.5996	华东	33.8791	19.2635	1187.96	1007.68	135	8000.4	100	2.92922	9.95	4
367	易门县	367	云南省	玉溪市	1515.47	西南	22.0009	16.3819	631.82	840.66	1600.9	116.868	39.1164	2.4839	8.41	4
368	梁河县	368	云南省	德宏傣族景颇族自治州	1146.02	西南	16.6208	15.9969	1241	895.46	1124.8	134.531	21.5528	2.5352	7.6	2
369	施甸县	369	云南省	保山市	1961.66	西南	18.2964	16.4831	847.88	849.54	1471.2	155.594	16.3582	2.7045	7.08	2
370	秀屿区	370	福建省	莆田市	503.624	华东	28.1483	19.0425	1170.06	1011.36	23.1	1133.27	23.671	2.80262	7.73	4
371	呈贡县	371	云南省	昆明市	504.686	西南	26.7081	15.2747	697.06	804.74	1976.6	615.914	44.3954	4.0004	9.94	4
372	南靖县	372	福建省	漳州市	1981.79	华东	27.0092	20.1496	1650.96	1008.66	53.7	168.519	40.6143	2.8466	8.52	5
373	隆林各族自治县	373	广西壮族自治区	百色市	3505.68	华南	27.4854	16.6365	1022.64	935.52	672.2	97.3851	13.3561	2.7353	6.44	5
374	石林彝族自治县	374	云南省	昆明市	1693.38	西南	25.9804	15.898	809.38	829.58	1695.8	145.4	35.7224	2.8708	8	5
375	龙南县	375	江西省	赣州市	1638.46	华东	32.6456	19.6877	1527.82	990.1	250.2	183.283	50.6329	2.136	8.78	7
376	师宗县	376	云南省	曲靖市	2785.9	西南	25.6966	16.0528	1022.36	812.8	1900.9	140.838	27.2718	2.7574	7.2	5
377	凤庆县	377	云南省	临沧市	3350.64	西南	17.0714	16.6703	1126.5	841.18	1569	136.787	16.6976	3.0123	7.2	2
378	定南县	378	江西省	赣州市	1322.57	华东	31.9967	19.4543	1586.64	984.62	253	130.632	55.911	2.3251	8.83	5
379	阳朔县	379	广西壮族自治区	桂林市	1423.54	华南	46.8008	18.6368	1472.46	997.62	136.7	191.23	26.7454	2.485	8.15	5
380	盘龙区	380	云南省	昆明市	12.6679	西南	25.4227	15.4178	887.1	788.28	2123.2	63931.9	95.3373	3.4969	10.85	3
381	五华区	381	云南省	昆明市	11.7711	西南	25.8886	15.4016	887.1	788.28	2123.2	72680.1	100	3.3825	11.81	3
382	永定县	382	福建省	龙岩市	2264.64	华东	25.6803	20.0012	1826.44	987.46	226.9	160.139	37.6377	3.1892	8.77	9
383	浈江区	383	广东省	韶关市	579.417	华南	44.8584	19.3933	1899.34	1001.44	131.1	679.167	81.6015	3.9139	10.26	6
384	乐业县	384	广西壮族自治区	百色市	2632.92	华南	27.9808	17.8707	1128.88	905.28	972.1	56.4029	20.0628	2.7686	7.68	4
385	安宁市	385	云南省	昆明市	1315.09	西南	23.1949	15.5661	728.68	813.56	1893.4	259.558	70.9411	3.6018	8.94	4
386	全南县	386	江西省	赣州市	1541.72	华东	33.7025	19.556	1691.18	984.3	277.1	117.201	41.3778	1.9163	8.76	5
387	富川瑶族自治县	387	广西壮族自治区	贺州市	1537.54	华南	47.8055	18.6074	1730.32	991.34	193.1	167.028	28.0701	2.755	8.07	7
388	始兴县	388	广东省	韶关市	2143.71	华南	34.6973	19.4528	1565.48	1001.78	143.9	95.8395	37.144	2.1566	8.58	5
389	乳源瑶族自治县	389	广东省	韶关市	2299.27	华南	36.8662	19.1105	1899.34	1001.44	131.1	77.186	41.4603	2.6482	8.45	4
390	南涧彝族自治县	390	云南省	大理白族自治州	1716.6	西南	17.9468	16.5274	599	859.96	1377.2	123.169	26.3876	3.2773	7.57	2
391	洛江区	391	福建省	泉州市	375.996	华东	27.9135	19.3729	1424.8	1009.06	172.8	497.848	49.3069	2.92922	8.82	4
392	连州市	392	广东省	清远市	2667.41	华南	47.2211	18.9114	1726.74	998.64	131.7	137.827	43.974	3.2562	8.39	4
393	华安县	393	福建省	漳州市	1317.65	华东	26.9979	19.7821	1771.44	994.6	166.5	120.785	37.2361	2.8339	8.26	4
394	罗城仫佬族自治县	394	广西壮族自治区	河池市	2658.79	华南	39.2743	18.2127	1486.06	975.3	363	112.179	23.5492	2.398	7.73	4
395	昌宁县	395	云南省	保山市	3776.42	西南	19.4879	16.4349	1110	833.62	1650.6	90.9767	23.4133	2.2036	7.34	2
396	寻乌县	396	江西省	赣州市	2331.26	华东	27.7128	19.3223	1555.32	979.02	303.9	123.627	34.5231	2.1163	8.45	5
397	雁山区	397	广西壮族自治区	桂林市	304.594	华南	50.4411	18.995	1692.02	995.88	151.3	250.146	9.74499	3.34654	10.81	6
398	平潭县	398	福建省	福州市	301.893	华东	22.3277	19.7687	1242.06	1010.98	32.4	1185.06	31.8445	3.4245	8.61	5
399	象山区	399	广西壮族自治区	桂林市	92.4601	华南	52.8132	18.7458	1784.76	994.7	164.4	2977.33	98.4362	3.34654	10.8	8
400	恭城瑶族自治县	400	广西壮族自治区	桂林市	2109.59	华南	40.9661	18.4306	1424.64	993.54	169.6	118.911	19.5585	3.1933	8.31	5
401	宜良县	401	云南省	昆明市	1915.04	西南	28.1846	15.7057	792.24	845.2	1639.5	219.003	42.1658	2.5867	7.92	4
402	官渡区	402	云南省	昆明市	1050.5	西南	26.6915	15.2519	887.1	788.28	2123.2	812.347	97.5748	3.241	10.05	3
403	陆良县	403	云南省	曲靖市	1987.74	西南	26.272	15.7492	733.98	814.44	1857.6	313.118	36.158	2.8455	7.74	5
404	册亨县	404	贵州省	黔西南布依族苗族自治州	2586.69	西南	34.168	17.2682	1132.52	945.34	584.8	73.6127	17.5408	2.8383	6.22	3
405	南安市	405	福建省	泉州市	1985.98	华东	30.445	19.1343	1424.8	1009.06	172.8	714.232	50.655	3.0938	8.75	4
406	七星区	406	广西壮族自治区	桂林市	71.2423	华南	54.4994	19.045	1784.76	994.7	164.4	4169.28	92.4132	3.34654	11.58	8
407	楚雄市	407	云南省	楚雄彝族自治州	4389.12	西南	18.9881	17.0908	694.74	816.62	1824.1	134.109	56.4016	3.1484	8.92	2
408	福清市	408	福建省	福州市	1475.77	华东	25.1571	18.9296	1548.24	1010.1	39.2	836.744	38.1284	2.931	8.86	3
409	江华瑶族自治县	409	湖南省	永州市	3268.12	华中	43.9328	18.6072	1468.12	983.68	265.7	125.925	19.3564	2.3794	8.17	4
410	盈江县	410	云南省	德宏傣族景颇族自治州	4313.04	西南	12.3208	15.9134	1362.98	917.94	826.7	70.7546	30.9637	2.5245	7.35	2
411	秀峰区	411	广西壮族自治区	桂林市	45.293	华南	53.9318	18.879	1784.76	994.7	164.4	3455.37	92.758	3.34654	10.89	8
412	叠彩区	412	广西壮族自治区	桂林市	51.6655	华南	55.1214	19.5548	1784.76	994.7	164.4	3302.55	85.6964	3.34654	10.7	8
413	南华县	413	云南省	楚雄彝族自治州	2265.66	西南	16.8426	16.7317	684.38	813.08	1905.4	104.222	21.1737	2.6021	7.52	2
414	兴义市	414	贵州省	黔西南布依族苗族自治州	2910.62	西南	30.5404	16.231	1311.54	869.14	1299.6	269.056	42.8086	2.5824	8.05	8
415	禄丰县	415	云南省	楚雄彝族自治州	3537.4	西南	22.0587	16.6139	721.94	841.18	1671.4	119.514	35.2802	2.7174	7.74	3
416	罗平县	416	云南省	曲靖市	2992.89	西南	27.1347	15.8869	1456.22	850.6	1482.7	183.662	35.362	3.629	6.81	6
417	安溪县	417	福建省	泉州市	2916.8	华东	23.9783	19.0099	1561.44	1006.32	130.6	335.105	34.3832	2.7279	8.35	4
418	南雄市	418	广东省	韶关市	2299.38	华南	37.2128	19.4651	1538.18	997.58	149.7	137.506	44.2841	2.6402	8.07	5
419	永福县	419	广西壮族自治区	桂林市	2789.92	华南	40.8714	18.4605	1981.14	995.28	156.8	83.6955	22.7722	2.9927	8.14	5
420	上杭县	420	福建省	龙岩市	2825.71	华东	27.3416	19.8203	1657.22	990.96	198	132.373	30.7044	3.2823	8.65	4
421	仁化县	421	广东省	韶关市	2206.03	华南	37.717	18.8976	1672.82	1001.8	112.7	90.821	36.8638	3.133	8.66	5
422	嵩明县	422	云南省	昆明市	1344.99	西南	24.1963	15.5776	899.6	807.54	1915.7	213.455	37.102	2.6351	8.44	4
423	江永县	423	湖南省	永州市	1632.64	华中	46.9611	18.3157	1518.78	987.44	269	142.039	21.1865	2.4658	8.36	5
424	天峨县	424	广西壮族自治区	河池市	3180.34	华南	34.0881	17.926	1259.54	979.18	287.3	48.7423	31.0353	2.509	7.48	4
425	武平县	425	福建省	龙岩市	2655.33	华东	26.8656	19.4681	1611.06	978.46	307	104.764	29.5778	2.7924	8.67	5
426	乐昌市	426	广东省	韶关市	2396.35	华南	40.0819	18.5867	1442.86	1001.84	143.2	165.994	48.1315	2.8798	8.4	5
427	弥渡县	427	云南省	大理白族自治州	1530.38	西南	18.5619	16.3506	660.82	830.7	1711.7	204.626	30.3085	2.7674	7.54	2
428	环江毛南族自治县	428	广西壮族自治区	河池市	4540.35	华南	37.4347	18.1539	1389.04	982.66	260.2	59.9796	24.7099	2.3988	7.93	4
429	巍山彝族回族自治县	429	云南省	大理白族自治州	2206.06	西南	16.5492	15.9798	621.08	825.16	1742.1	137.969	18.1373	2.9683	7.81	1
430	信丰县	430	江西省	赣州市	2869.26	华东	37.9725	19.0844	1462.14	995.18	204.4	231.435	34.9346	2.1043	8.34	5
431	永春县	431	福建省	泉州市	1443.37	华东	25.8074	17.9647	1681.88	994.74	183.8	313.306	52.7689	2.6743	8.71	4
432	荔城区	432	福建省	莆田市	261.23	华东	30.7547	18.9617	1542.36	1004.96	81.1	1910.62	65.7582	2.80262	8.95	4
433	融安县	433	广西壮族自治区	柳州市	2919.67	华南	42.7078	18.6807	1701.86	999.08	161.5	97.8332	33.5729	3.0116	8.2	5
434	武定县	434	云南省	楚雄彝族自治州	2929.17	西南	18.3033	17.3792	785.98	826.76	1800.2	92.8464	21.4842	2.685	7.83	3
435	元谋县	435	云南省	楚雄彝族自治州	2006.23	西南	28.5243	19.753	523.76	884.84	1120.6	107.562	24.3277	2.2874	7.87	3
436	临武县	436	湖南省	郴州市	1395.29	华中	44.0639	18.4506	1430.94	980.32	292	242.563	27.1164	2.7309	8.27	3
437	新罗区	437	福建省	龙岩市	2668.49	华东	24.7488	19.6784	1904.94	970.56	376	248.242	69.4544	3.2702	9.78	3
438	麒麟区	438	云南省	曲靖市	1550.81	西南	27.5919	15.5457	835.94	808.92	1906.2	477.653	63.2385	3.8594	8.93	10
439	富民县	439	云南省	昆明市	1006.49	西南	24.2529	15.6412	698.64	829.88	1692.7	144.616	29.824	2.4805	7.97	3
440	马龙县	440	云南省	曲靖市	1600.86	西南	27.371	15.5659	797.74	793.58	2067.1	115.556	31.2348	2.945	7.18	4
441	南丹县	441	广西壮族自治区	河池市	3920.61	华南	32.8214	17.8304	1428.9	936.8	749.5	70.9966	35.2912	2.9861	7.97	4
442	蓝山县	442	湖南省	永州市	1795.74	华中	43.2421	18.4459	1555.68	982.72	277	182.869	36.3856	2.5038	8.48	4
443	望谟县	443	贵州省	黔西南布依族苗族自治州	3017.85	西南	36.0305	18.2978	1059	947.42	566.8	83.4918	17.6925	2.8626	5.82	5
444	大余县	444	江西省	赣州市	1373.01	华东	37.5748	18.8478	1605.86	989.2	215.6	210.761	46.8177	2.3052	8.61	5
445	安远县	445	江西省	赣州市	2375.73	华东	31.0256	19.0059	1625.22	978.92	305	143.425	31.7086	2.0926	7.8	4
446	隆阳区	446	云南省	保山市	4832.18	西南	17.0289	16.6252	904.28	833.72	1652.2	193.622	28.1504	2.2755	7.87	2
447	荔波县	447	贵州省	黔南布依族苗族自治州	2406.24	西南	34.4239	17.9916	1084.42	963.42	428.7	60.2038	22.55	3.0687	7.23	3
448	牟定县	448	云南省	楚雄彝族自治州	1435.11	西南	19.9434	17.7003	690.34	818.98	1822	145.442	23.7862	2.4239	8.05	2
449	长乐市	449	福建省	福州市	692.457	华东	26.6382	18.9066	1533.9	1011.94	25.9	985.802	40.7261	3.4295	8.45	3
450	临桂县	450	广西壮族自治区	桂林市	2240.21	华南	42.3173	18.4967	1705.6	995.12	222.5	198.193	26.8785	2.7387	8.34	5
451	新田县	451	湖南省	永州市	1012.32	华中	50.4459	18.1138	1334.06	988.82	224.2	324.978	26.5528	2.7684	8.59	4
452	宜章县	452	湖南省	郴州市	2141.39	华中	43.0584	18.5037	1361.22	988.38	222.8	270.544	35.8011	2.3335	9.28	4
453	贞丰县	453	贵州省	黔西南布依族苗族自治州	1501.69	西南	39.7526	16.7727	1126.84	893.9	31.3	202.36	22.5093	2.8075	6.35	5
454	仙游县	454	福建省	莆田市	1835.48	华东	25.4804	19.7353	1643.98	1005.14	77.7	449.313	36.8393	2.6584	8.55	4
455	融水苗族自治县	455	广西壮族自治区	柳州市	4648.24	华南	36.7579	17.9652	1642.72	998.8	122.7	86.4959	25.7744	3.343	7.36	4
456	姚安县	456	云南省	楚雄彝族自治州	1690.49	西南	15.3479	16.6174	629.88	811.22	1873.5	116.934	27.0367	2.7786	7.8	2
457	永平县	457	云南省	大理白族自治州	2787.76	西南	15.7487	16.0537	800.98	836.76	1616.7	62.8328	39.9691	2.7878	7.6	2
458	罗甸县	458	贵州省	黔南布依族苗族自治州	2976.35	西南	38.2423	18.3153	1143.82	961.88	440.3	86.4267	16.451	2.7406	6.6	4
459	灌阳县	459	广西壮族自治区	桂林市	1846.08	华南	41.0738	18.1068	1471.6	983.9	263.1	126.538	20.9325	2.9223	8.38	5
460	洱源县	460	云南省	大理白族自治州	2523.42	西南	11.9016	15.1251	623.48	793.52	2059.9	106.329	18.0662	2.6633	8.06	2
461	嘉禾县	461	湖南省	郴州市	706.962	华中	52.9811	18.4277	1321.96	990.06	214.5	419.84	36.9626	2.8605	8.08	4
462	漳平市	462	福建省	龙岩市	2968.17	华东	26.5349	19.6371	1497.4	990.28	205.3	80.9233	47.353	3.2551	8.61	4
463	灵川县	463	广西壮族自治区	桂林市	2283.04	华南	45.2935	18.5853	1852.42	994.02	167.9	153.669	35.2117	2.657	9.23	5
464	兴仁县	464	贵州省	黔西南布依族苗族自治州	1785	西南	32.6883	15.7361	1117.68	861.44	1378.5	234.128	27.049	2.9337	7.25	6
465	道县	465	湖南省	永州市	2454.18	华中	51.3365	18.5503	1611.24	992.24	192.2	247.047	30.5429	2.9674	8.36	8
466	腾冲县	466	云南省	保山市	5705.76	西南	11.7064	16.1999	1427.24	833	1695.9	113.002	20.9872	2.4566	8.03	3
467	祥云县	467	云南省	大理白族自治州	2430.21	西南	17.3296	16.0817	619.42	800.06	1992.9	187.475	33.817	2.6326	7.04	2
468	北湖区	468	湖南省	郴州市	819.559	华中	41.6765	18.4682	1333.88	993.08	368.8	512.207	82.6994	3.54014	10.2	4
469	汝城县	469	湖南省	郴州市	2427.79	华中	32.5653	18.2085	1455.06	944.72	645.6	136.033	26.4819	2.8765	8.15	4
470	漾濞彝族自治县	470	云南省	大理白族自治州	1870.36	西南	15.187	15.7127	905.36	835.58	1626.1	54.6979	23.4241	3.0706	7.76	2
471	崇义县	471	江西省	赣州市	2205.09	华东	35.248	18.2242	1489.96	985.32	280	84.91	29.9566	2.225	8.38	4
472	兴安县	472	广西壮族自治区	桂林市	2351.78	华南	46.1392	17.9747	1870	988.1	224	140.11	29.6482	2.9357	8.69	5
473	会昌县	473	江西省	赣州市	2708.66	华东	32.3809	18.8273	1633.72	994.5	167.4	164.339	41.7328	2.0015	7.67	4
474	德化县	474	福建省	泉州市	2242.9	华东	22.5345	16.1714	1819.88	895.06	1149.55	123.888	69.5009	2.4541	8.79	4
475	连城县	475	福建省	龙岩市	2636.82	华东	24.8728	18.9793	1718	968.64	404	94.2972	33.3705	2.4599	8.68	4
476	章贡区	476	江西省	赣州市	491.824	华东	44.2333	19.468	1306.74	998.24	137.5	1306.67	94.1769	3.0709	10.68	3
477	富源县	477	云南省	曲靖市	3238.74	西南	26.3042	15.371	987.76	807.52	1925.8	223.124	34.5002	2.9348	7.26	5
478	独山县	478	贵州省	黔南布依族苗族自治州	2436.61	西南	31.6969	16.6441	1171.74	899.94	1013.3	108.845	25.0422	2.4569	7.39	4
479	寻甸回族彝族自治县	479	云南省	昆明市	3585.19	西南	23.3687	15.4605	903.02	812.02	1865.8	127.488	21.5955	3.2548	6.96	3
480	长顺县	480	贵州省	黔南布依族苗族自治州	1536.6	西南	37.4976	16.1608	1211.54	885.9	1140	124.385	22.3509	2.9307	6.55	5
481	从江县	481	贵州省	黔东南苗族侗族自治州	3230.95	西南	37.9679	17.5633	1114.32	983.04	258.1	90.054	13.7253	2.8037	5.9	4
482	紫云苗族布依族自治县	482	贵州省	安顺市	2278.1	西南	36.2356	16.3723	1193.54	880.06	1197.6	118.671	14.7741	3.1349	5.98	5
483	长汀县	483	福建省	龙岩市	3114.39	华东	27.9704	18.9221	1674.96	978.5	310	126.314	41.1381	2.2257	8.38	4
484	三江侗族自治县	484	广西壮族自治区	柳州市	2400.2	华南	46.2886	17.5294	1263.3	990.8	197.3	123.841	14.8366	3.1349	7.06	4
485	苏仙区	485	湖南省	郴州市	1345.79	华中	44.2385	18.5498	1333.88	993.08	368.8	299.267	58.5505	3.54014	9.96	6
486	马尾区	486	福建省	福州市	218.296	华东	26.1484	19.2954	1533.9	1011.94	25.9	1062.45	66.8463	3.80128	9.38	3
487	永泰县	487	福建省	福州市	2235.28	华东	24.5127	18.4647	1425.34	1004.76	85.6	111.599	31.8987	3.1246	8.37	4
488	台江区	488	福建省	福州市	17.4579	华东	32.1507	19.7828	1505.66	1004.94	84	25598.2	100	3.80128	10.96	4
489	大理市	489	云南省	大理白族自治州	1749.83	西南	14.1268	15.725	810.6	800.72	1977.7	372.633	56.3032	2.9522	9.23	2
490	关岭布依族苗族自治县	490	贵州省	安顺市	1471.77	西南	42.6553	15.644	1192.42	886.2	1142	204.762	18.4014	3.0082	6.79	6
491	沾益县	491	云南省	曲靖市	2818.52	西南	28.9424	15.3027	741.12	809.42	1891.5	152.938	41.203	3.2752	7.58	5
492	仓山区	492	福建省	福州市	152.694	华东	30.4785	20.0954	1505.66	1004.94	84	4995.26	100	3.80128	10.73	4
493	平塘县	493	贵州省	黔南布依族苗族自治州	2787.99	西南	34.9166	16.7704	1153.5	932.7	821.4	81.9804	21.2356	3.0607	6.75	4
494	连江县	494	福建省	福州市	1112.04	华东	26.307	18.7516	1556.88	1013.4	13.4	504.919	35.2058	2.9799	8.12	4
495	鼓楼区-福州	495	福建省	福州市	37.0792	华东	31.857	19.4843	1505.66	1004.94	84	18546.9	100	3.80128	12.57	4
496	宁远县	496	湖南省	永州市	2499.01	华中	48.4353	18.2124	1381.46	987.32	244.2	281.136	33.0253	2.6147	8.52	4
497	上犹县	497	江西省	赣州市	1524.05	华东	39.8652	17.9544	1326.3	998.12	140.2	168.934	27.2372	2.2991	8.1	4
498	大田县	498	福建省	三明市	2195.92	华东	26.64	17.485	1520.04	968.48	400.1	141.914	42.8901	2.5546	8.36	4
499	双牌县	499	湖南省	永州市	1738.8	华中	46.2966	18.1079	1386.42	995.36	205	94.8624	35.1331	2.7691	8.87	4
500	镇宁布依族苗族自治县	500	贵州省	安顺市	1707.59	西南	42.5445	15.7186	1204.02	874.34	1251	166.353	24.5234	2.7801	6.53	7
501	晴隆县	501	贵州省	黔西南布依族苗族自治州	1292.45	西南	40.0729	15.1388	1230.66	843.72	1552.7	190.962	19.8356	2.8203	6.48	6
502	三都水族自治县	502	贵州省	黔南布依族苗族自治州	2365.66	西南	39.1537	16.8793	1180.78	965.32	452	119.687	12.7884	2.7081	6.62	4
503	龙胜各族自治县	503	广西壮族自治区	桂林市	2438.05	华南	37.8043	17.4016	1355.42	982.78	268	63.5298	21.629	3.0953	8.33	4
504	永安市	504	福建省	三明市	2943.07	华东	27.6638	19.1398	1581.04	990.32	206	117.918	61.5868	3.1424	8.99	3
505	宾川县	505	云南省	大理白族自治州	2527.13	西南	18.0508	15.7846	407.58	852.68	1438.7	138.004	30.3747	2.9404	8.05	2
506	桂东县	506	湖南省	郴州市	1428.29	华中	26.6968	17.0292	1676	920.24	835.9	158.625	23.5843	2.3962	8.97	4
507	桂阳县	507	湖南省	郴州市	2952.89	华中	49.5838	18.148	1357.6	976.72	329.1	236.013	34.9208	2.9129	8.68	3
508	南康市	508	江西省	赣州市	1842.98	华东	43.7288	18.697	1482.4	999.48	127	427.371	34.7837	2.5869	8.33	4
509	赣县	509	江西省	赣州市	2996.18	华东	40.6261	18.9583	1306.74	998.24	137.5	182.554	28.6511	2.3845	8.05	3
510	资兴市	510	湖南省	郴州市	2737.61	华中	37.9198	17.9146	1435.62	998.32	139.3	123.208	63.9522	2.6939	9.18	4
511	瑞金市	511	江西省	赣州市	2441.03	华东	34.0101	18.5984	1620.72	989.8	210	253.534	34.9385	2.1297	8.53	4
512	惠水县	512	贵州省	黔南布依族苗族自治州	2471.12	西南	36.0772	16.4547	1144.8	902.06	990.9	138.661	20.9315	2.8135	6.77	4
513	盘县	513	贵州省	六盘水市	4038.38	西南	31.9243	14.9049	1170.8	819.38	1800	256.376	17.0221	3.5086	7.58	5
514	西秀区	514	贵州省	安顺市	1733.15	西南	39.1445	15.163	1049.8	856.46	1431.1	441.623	46.8932	3.041	8.15	7
515	三元区	515	福建省	三明市	802.982	华东	29.6417	18.5911	1766.54	990.04	208.2	247.774	81.8912	3.405	9.75	4
516	资源县	516	广西壮族自治区	桂林市	1939.18	华南	39.8776	17.3811	1731.98	967.2	408.4	75.7146	18.465	2.8056	8.36	4
517	于都县	517	江西省	赣州市	2912.14	华东	37.2616	18.603	1443.4	998.98	133.2	293.068	26.1753	2.221	8.06	4
518	零陵区	518	湖南省	永州市	1990.39	华中	55.9173	17.9912	1366.14	994.86	172.6	267.638	47.0281	2.84183	9.48	5
519	禄劝彝族苗族自治县	519	云南省	昆明市	4256.12	西南	19.6173	15.884	813.2	823.3	1750.9	93.1375	20.9937	3.0205	7.12	3
520	清流县	520	福建省	三明市	1825.08	华东	29.1695	18.5127	1801.04	976.2	336.9	74.6532	40.1107	2.7778	8.57	4
521	云龙县	521	云南省	大理白族自治州	4363.09	西南	12.8269	16.1351	612.68	831.96	1723.9	45.8115	23.1144	3.0543	7.82	2
522	全州县	522	广西壮族自治区	桂林市	3952.62	华南	50.7686	17.6828	1582.42	991.64	195.6	160.191	22.5913	2.7882	8.47	4
523	大姚县	523	云南省	楚雄彝族自治州	4070.41	西南	15.3146	16.9351	669.08	811.04	1878.1	67.1468	18.1227	3.0476	7.99	1
524	晋安区	524	福建省	福州市	524.977	华东	25.2788	19.4703	1497.12	1011.84	25.6	1509.57	97.4189	3.80128	10.37	3
525	梅列区	525	福建省	三明市	349.934	华东	30.3375	18.3862	1766.54	990.04	208.2	504.493	93.9379	3.405	10.33	5
526	都匀市	526	贵州省	黔南布依族苗族自治州	2297.11	西南	35.5485	15.8215	1397.54	904.94	969.1	193.165	48.9251	2.9387	8.85	4
527	丹寨县	527	贵州省	黔东南苗族侗族自治州	932.005	西南	38.5026	16.4407	1445.02	905.66	963.2	131.362	20.1184	2.7739	7.49	4
528	尤溪县	528	福建省	三明市	3418.21	华东	27.9521	18.4124	1640.66	997.18	204.8	102.997	36.814	2.8118	8.52	4
529	罗源县	529	福建省	福州市	1027.19	华东	25.5826	18.8771	1683.98	1007.74	78.5	202.179	36.7677	3.1859	8.01	4
530	榕江县	530	贵州省	黔东南苗族侗族自治州	3320.64	西南	40.4866	17.4575	1047.3	980.54	285.7	86.2249	16.2789	2.9047	6.78	3
531	通道侗族自治县	531	湖南省	怀化市	2223.4	华中	45.2593	16.9537	1297.3	968.46	397.5	92.9436	23.9946	3.0199	7.77	4
532	永兴县	532	湖南省	郴州市	1953.49	华中	47.7084	17.8123	1279.26	998.06	167.6	293.144	32.7194	2.6249	8.38	4
533	霞浦县	533	福建省	宁德市	1506.61	华东	26.8973	18.3845	1415.29	1006.4	74.5	306.102	37.9809	2.7548	8.16	5
534	永仁县	534	云南省	楚雄彝族自治州	2135.49	西南	20.5123	17.763	654.2	843.4	1589.4	51.1845	24.624	2.8901	7.89	3
535	黎平县	535	贵州省	黔东南苗族侗族自治州	4433.8	西南	39.3221	16.8033	1202.16	948.94	568.8	88.1968	18.6893	2.9635	7.28	4
536	东川区	536	云南省	昆明市	1860.4	西南	25.5928	14.9279	673.3	872.2	1263.8	146.16	41.7892	2.4109	7.03	3
537	泸水县	537	云南省	怒江傈僳族自治州	3113.05	西南	12.9933	17.8375	919.6	904.34	949.9	59.3742	29.2136	3.0692	6.76	2
538	六枝特区	538	贵州省	六盘水市	1797.64	西南	40.2005	15.1258	1228.96	863.32	1361.9	275.451	26.2641	2.8602	6.77	4
539	闽清县	539	福建省	福州市	1481.38	华东	27.1004	18.1968	1468.88	1010	40.8	160.42	30.558	3.5215	8.62	4
540	小河区	540	贵州省	贵阳市	62.7277	西南	40.8585	15.512	1126.68	885.38	1149	3954.71	96.8896	2.6936	10.33	5
541	钟山区	541	贵州省	六盘水市	484.231	西南	42.0908	13.444	1063.3	817.7	1815.9	1272.55	79.7517	3.5614	8.87	4
542	雷山县	542	贵州省	黔东南苗族侗族自治州	1192.71	西南	30.787	16.5493	1252.82	918.34	839	98.255	23.3083	2.4852	6.74	3
543	花溪区	543	贵州省	贵阳市	961.462	西南	40.8585	15.512	1126.68	885.38	1149	373.37	43.9848	2.6608	9.31	5
544	蕉城区	544	福建省	宁德市	1354.76	华东	25.6256	18.7328	1801.92	1011.46	36.2	316.853	58.8215	3.55968	8.78	5
545	南明区	545	贵州省	贵阳市	89.6328	西南	42.7321	14.9063	1084.38	877.38	1223.8	9252.48	95.4486	3.0296	10.53	5
546	闽侯县	546	福建省	福州市	2141.71	华东	25.2049	18.8871	1539.5	1008.1	57.8	309.154	44.5052	3.0264	9.7	3
547	石城县	547	江西省	赣州市	1575.88	华东	32.2768	18.4564	1651.26	985.78	280.2	176.565	30.7972	1.7422	8.33	4
548	常宁市	548	湖南省	衡阳市	2057.41	华中	55.807	18.1295	1292.96	1001.02	116.6	393.916	41.0794	2.3078	8.5	2
549	仁和区	549	四川省	攀枝花市	1742.61	西南	25.7056	18.857	648.12	885.3	1108	149.37	46.6845	3.2042	8.45	3
550	麻江县	550	贵州省	黔东南苗族侗族自治州	1216.38	西南	37.8849	15.7358	1330.58	903.72	983.8	137.82	20.4318	2.9475	7.19	4
551	平坝县	551	贵州省	安顺市	992.143	西南	41.6137	15.5408	1243.56	869.66	1298.2	300.35	32.0819	2.6326	7.73	6
552	明溪县	552	福建省	三明市	1699.89	华东	27.9451	18.3344	1888.62	973.22	357.4	60.3964	45.6388	2.8309	8.54	4
553	炎陵县	553	湖南省	株洲市	2016.5	华中	32.7562	17.0249	1540.18	985.58	268.8	100.209	38.4172	3.1513	8.82	4
554	宁化县	554	福建省	三明市	2351.98	华东	28.7217	18.3052	1773.3	973.14	358.9	115.836	30.3942	3.0032	8.24	5
555	东区	555	四川省	攀枝花市	164.349	西南	32.8847	21.3276	678.2	875.9	1224.8	2216.79	97.9686	3.7568	10.44	6
556	西区	556	四川省	攀枝花市	120.216	西南	31.0908	19.7452	678.2	875.9	1224.8	1352.21	94.0076	3.4356	9.04	3
557	沙县	557	福建省	三明市	1810.72	华东	29.4574	18.4243	1746.32	1000.58	120.6	125.182	57.2474	2.969	8.66	4
558	云岩区	558	贵州省	贵阳市	67.182	西南	44.0942	14.505	1084.38	877.38	1223.8	14243.5	96.0266	3.213	11.07	5
559	剑川县	559	云南省	大理白族自治州	2258.72	西南	10.6951	14.3709	657.56	781.06	2191.4	75.252	24.6927	2.8858	8.27	2
560	兴国县	560	江西省	赣州市	3211.63	华东	37.4383	18.2525	1490.38	996.16	31.3	224.132	23.5033	2.2268	8.46	4
561	鹤庆县	561	云南省	大理白族自治州	2331.99	西南	16.4469	14.8509	819.06	780.32	2195.4	109.489	22.6133	2.9384	7.44	2
562	城步苗族自治县	562	湖南省	邵阳市	2603.07	华中	37.5343	17.0343	1090.9	959.58	477.7	96.2837	26.4594	2.0768	8.82	4
563	耒阳市	563	湖南省	衡阳市	2675.49	华中	52.5201	17.755	1277.8	998.82	135	430.408	41.3505	2.3376	8.64	3
564	宣威市	564	云南省	曲靖市	6043.56	西南	31.4614	14.5674	833.72	801.08	1984.2	215.583	44.8292	3.1139	7.51	4
565	遂川县	565	江西省	吉安市	3111.2	华东	39.8447	17.8333	1378.9	1000	126.1	172.272	26.8728	2.4948	8.47	5
566	万安县	566	江西省	吉安市	2048.4	华东	44.7335	18.2132	1395.62	1002.7	101.6	147.285	30.8655	2.3886	8.93	4
567	巧家县	567	云南省	昭通市	3194.76	西南	23.394	14.4801	837.22	908.8	893.9	161.624	13.0284	2.9231	6.77	3
568	福安市	568	福建省	宁德市	1776.57	华东	30.92	17.8573	1714.16	1009.4	50.5	317.264	57.8417	2.9722	8.38	5
569	乌当区	569	贵州省	贵阳市	959.48	西南	39.1369	15.274	1037.22	890.4	1104	392.891	55.7175	3.1521	9.26	6
570	贵定县	570	贵州省	黔南布依族苗族自治州	1620.65	西南	35.0269	15.9106	1046.94	900.94	1001	142.608	32.4073	2.8194	7.42	4
571	天柱县	571	贵州省	黔东南苗族侗族自治州	2199.87	西南	44.7294	16.5167	1333.86	967.92	401.4	119.939	23.1802	3.036	7.94	5
572	锦屏县	572	贵州省	黔东南苗族侗族自治州	1621.67	西南	42.9561	16.6032	1199.24	975.54	343	95.4999	27.0345	2.983	7.98	4
573	靖州苗族侗族自治县	573	湖南省	怀化市	2193.97	华中	46.3277	16.9131	1185.8	977.04	320.3	111.722	39.8803	2.3782	8.64	5
574	凯里市	574	贵州省	黔东南苗族侗族自治州	1308.96	西南	41.1115	16.0939	1156.46	932.12	720.3	365.947	57.3937	2.6264	8.96	4
575	井冈山市	575	江西省	吉安市	1273.86	华东	36.5242	16.1455	1709.42	984.88	253	119.566	56.9057	1.7508	8.73	4
576	冷水滩区	576	湖南省	永州市	1229.71	华中	62.0663	17.6246	1179.34	994.86	192.8	396.849	59.5088	2.84183	9.76	5
577	龙里县	577	贵州省	黔南布依族苗族自治州	1537.04	西南	36.0668	15.7088	1076.76	891.12	1093.7	117.671	27.0445	2.4466	7.24	1
578	会同县	578	湖南省	怀化市	2260.65	华中	49.7769	16.8595	1280.12	981.72	281.4	140.971	24.949	2.5793	8.49	6
579	安仁县	579	湖南省	郴州市	1474.02	华中	48.5411	17.6026	1440.02	1002.74	101.8	259.636	34.5438	2.3433	8.79	4
580	祁阳县	580	湖南省	永州市	2513.5	华中	56.956	17.6944	1214.56	1001.58	113.2	339.05	36.1003	2.7561	8.79	5
581	台江县	581	贵州省	黔东南苗族侗族自治州	1086.01	西南	38.2938	16.4135	1097.44	940.68	641.3	103.424	22.8848	2.3452	6.76	4
582	东安县	582	湖南省	永州市	2186.96	华中	56.3302	17.4774	1320.12	994.82	169	250.002	32.648	2.9415	9.23	4
583	延平区	583	福建省	南平市	2677.36	华东	30.2482	18.9069	1775.04	996.96	152.2	174.752	64.4125	3.07688	9.1	6
584	古田县	584	福建省	宁德市	2366.7	华东	24.867	17.7948	1680.42	972.98	361.5	136.773	34.0513	2.8731	8.32	4
585	雁峰区	585	湖南省	衡阳市	81.1341	华中	64.5908	18.1556	1213.84	1000.72	137	2624.22	100	3.49313	11.01	3
586	新宁县	586	湖南省	邵阳市	2736.72	华中	47.9299	17.2514	1192.06	977.44	346.1	204.896	27.4934	2.469	8.69	4
587	水城县	587	贵州省	六盘水市	3613.99	西南	40.6944	14.2922	722.24	1005.82	91.5	194.969	2.67919	3.0103	6.22	2
588	剑河县	588	贵州省	黔东南苗族侗族自治州	2167.82	西南	38.2861	16.3955	1075.2	953.42	527.2	83.3207	19.6796	2.8991	6.58	4
589	会东县	589	四川省	凉山彝族自治州	3204.21	西南	21.242	15.2607	1020.62	827.62	1694.5	113.271	19.2661	3.3673	6.76	3
590	清镇市	590	贵州省	贵阳市	1499.27	西南	42.9256	15.3749	1119.2	873.76	1300	312.012	35.6818	3.1618	7.95	5
591	华坪县	591	云南省	丽江市	2146.02	西南	22.9364	18.4799	894.44	873.06	1230.8	78.2975	37.6134	2.8908	7.79	3
592	织金县	592	贵州省	毕节市	2876.57	西南	39.1096	15.0893	1231.42	868.58	1319.3	272.588	25.8179	2.8548	6.49	5
593	蒸湘区	593	湖南省	衡阳市	112.494	华中	65.8879	18.5924	1151.45	1003.45	97.85	2655.13	93.8658	3.49313	11.71	3
594	泰和县	594	江西省	吉安市	2679.22	华东	45.3387	17.9919	1373.76	1006.62	71.4	191.185	35.9344	2.3889	8.68	4
595	广昌县	595	江西省	抚州市	1601.84	华东	36.8878	18.5355	1763.46	998.16	141.5	146.953	33.8712	2.1531	8.33	4
596	衡南县	596	湖南省	衡阳市	2623.14	华中	61.3504	17.7146	1213.84	1000.72	137	363.922	32.5452	2.1089	8.45	3
597	石鼓区	597	湖南省	衡阳市	105.711	华中	66.089	17.9324	1151.45	1003.45	97.85	2190.81	100	3.49313	10.55	3
598	珠晖区	598	湖南省	衡阳市	212.947	华中	63.8734	18.1597	1213.84	1000.72	137	1554.82	100	3.49313	10.52	1
599	武冈市	599	湖南省	邵阳市	1552.16	华中	54.6392	17.2689	1275.16	975.52	341	473.448	25.506	2.4363	9.03	5
600	福泉市	600	贵州省	黔南布依族苗族自治州	1686.05	西南	36.6111	15.9761	1119.58	909.58	925	168.384	44.166	3.6874	7.98	6
601	会泽县	601	云南省	曲靖市	5884.27	西南	24.7546	14.4052	659.96	787.3	2188.3	154.359	25.7951	3.4307	6.63	3
602	苍南县	602	浙江省	温州市	1147.95	华东	28.7658	18.1764	1911.58	1003.16	254	1031.96	54.7185	3.659	7.66	5
603	将乐县	603	福建省	三明市	2264.28	华东	28.8532	18.0694	1804.88	994.38	173.9	65.7458	47.2247	2.8496	8.31	5
604	祁东县	604	湖南省	衡阳市	1882.41	华中	61.5342	17.4983	1161.94	997.3	31.3	520.532	32.5619	2.5245	8.65	4
605	三穗县	605	贵州省	黔东南苗族侗族自治州	1031.39	西南	41.0881	15.7685	1130.2	942.6	626.9	150.995	27.9327	2.9205	7.46	4
606	永胜县	606	云南省	丽江市	4924.27	西南	17.544	15.4315	754.88	785.7	2130	79.6106	20.3911	3.0499	7.78	2
607	兰坪白族普米族自治县	607	云南省	怒江傈僳族自治州	4402.72	西南	10.9085	13.9545	910.56	767.32	2344.9	48.3773	25.2291	3.2199	6.53	3
608	纳雍县	608	贵州省	毕节市	2443.11	西南	41.1152	14.7299	1060.68	852.16	1457.1	274.352	24.9523	3.1733	6.18	4
609	德昌县	609	四川省	凉山彝族自治州	2287.01	西南	19.6629	15.0423	1074.5	858.34	1380	93.7491	33.2082	3.4815	7.82	3
610	建宁县	610	福建省	三明市	1756.84	华东	29.8607	18.1465	1832.5	975.38	342.3	68.2926	34.9745	2.8532	8.08	4
611	茶陵县	611	湖南省	株洲市	2516.88	华中	46.3793	17.6411	1322.3	998.62	136.2	228.631	48.1047	2.639	8.18	6
612	泰宁县	612	福建省	三明市	1545.27	华东	30.4136	17.9253	1951.54	974.82	342.9	71.3651	43.1963	2.7468	8.47	4
613	绥宁县	613	湖南省	邵阳市	2929.17	华中	44.0311	17.0306	1148.3	978.7	310.3	119.877	18.534	2.3889	9.04	5
614	宁都县	614	江西省	赣州市	4063.92	华东	35.9067	18.4577	1767.42	990.32	209.1	195.576	25.2614	2.1033	8.19	4
615	青原区	615	江西省	吉安市	889.552	华东	44.7466	18.2458	1565.24	1006.38	71.2	225.03	35.6481	2.92364	9.32	4
616	余庆县	616	贵州省	遵义市	1627.4	西南	42.1041	16.1362	1041.74	943.54	622.1	144.242	32.9191	2.8111	7.77	4
617	屏南县	617	福建省	宁德市	1493.09	华东	20.1692	16.5489	1963.9	916.94	869.5	92.2411	36.5361	2.6134	8.42	9
618	顺昌县	618	福建省	南平市	1968.44	华东	30.5164	18.3	1806.72	994.24	175.2	97.33	45.6652	2.6036	8.28	5
619	修文县	619	贵州省	贵阳市	1080.54	西南	41.5098	15.2967	1000.22	872.18	1296.7	230.373	29.2509	3.115	7.93	5
620	古城区	620	云南省	丽江市	1287.47	西南	12.8569	13.8879	853.4	763.2	2380.9	164.005	71.8652	2.7045	10.05	3
621	永新县	621	江西省	吉安市	2171.9	华东	45.8372	17.4795	1621.42	997.28	153	218.969	38.3313	1.9366	8.35	4
622	黄平县	622	贵州省	黔东南苗族侗族自治州	1663.28	西南	40.5222	16.2245	1117.48	920.64	825	158.34	18.9472	3.1002	7.36	4
623	大祥区	623	湖南省	邵阳市	220.875	华中	63.7255	17.4131	1169.44	983.3	311	1542.07	73.6566	2.66258	10.69	6
624	黔西县	624	贵州省	毕节市	2551.1	西南	44.9491	15.0188	825.96	876.9	1231.4	272.803	30.8648	2.7316	7.15	5
625	福鼎市	625	福建省	宁德市	1458.19	华东	27.9896	18.472	1962.91	1011.48	34.3	363.145	50.38	3.3856	7.96	5
626	邵阳县	626	湖南省	邵阳市	2007.99	华中	59.2975	17.2127	1139.9	981.6	283.3	455.978	24.9214	2.1533	8.55	5
627	吉州区	627	江西省	吉安市	431.372	华东	50.8877	18.5877	1565.24	1006.38	71.2	784.76	75.9059	2.92364	9.8	4
628	北塔区	628	湖南省	邵阳市	84.1796	华中	65.2494	17.3222	1256.12	986.56	242.5	1242.69	68.5046	2.66258	9.79	5
629	宁南县	629	四川省	凉山彝族自治州	1671.41	西南	23.9354	14.8917	951.24	885.86	993.6	102.113	31.882	3.2845	6.85	3
630	双清区	630	湖南省	邵阳市	134.007	华中	66.1398	17.4474	1256.12	986.56	242.5	2298.24	81.8193	2.66258	9.86	5
631	周宁县	631	福建省	宁德市	1050.01	华东	22.2936	17.2071	2176.18	914.36	899.3	107.333	43.5914	2.6526	7.93	5
632	柘荣县	632	福建省	宁德市	552.277	华东	22.6849	17.9638	2136.24	937.42	684.1	160.041	56.5343	3.0321	8.16	5
633	息烽县	633	贵州省	贵阳市	1032.85	西南	43.9343	15.1468	1050.22	895.6	1112.1	206.126	28.2437	2.9518	7.82	5
634	施秉县	634	贵州省	黔东南苗族侗族自治州	1536.72	西南	39.5007	16.2873	979.08	951.34	547.3	84.8975	29.5545	2.8836	7.27	2
635	南岳区	635	湖南省	衡阳市	180.413	华中	53.9838	12.1541	1928.24	874.42	1265.9	330.803	100	3.49313	9.69	3
636	建瓯市	636	福建省	南平市	4213.46	华东	29.9708	18.2118	1836.16	996.46	154.9	107.317	42.5847	2.7931	7.87	5
637	南丰县	637	江西省	抚州市	1940.33	华东	39.8609	18.4132	1937.34	1001.76	111.5	148.393	31.6321	2.1723	8.08	4
638	开阳县	638	贵州省	贵阳市	2028.61	西南	40.3919	15.5781	1094.8	871.98	1275.6	176.598	31.3651	3.3183	7.77	7
639	镇远县	639	贵州省	黔东南苗族侗族自治州	1882.17	西南	41.1237	16.1118	1020.36	954.88	516.3	108.185	34.1019	2.5858	7.5	4
640	衡阳县	640	湖南省	衡阳市	2562.11	华中	64.4579	17.045	1151.45	1003.45	97.85	430.77	30.5457	2.1175	8.5	3
641	洞口县	641	湖南省	邵阳市	2150.21	华中	49.0676	17.1548	1408.48	977.16	339.5	358.324	26.9223	2.3499	8.96	6
642	攸县	642	湖南省	株洲市	2664.36	华中	52.5917	17.8191	1474.58	1003.26	115.2	260.272	40.5759	3.0074	8.53	4
643	平阳县	643	浙江省	温州市	956.549	华东	32.0419	18.0153	1911.58	1003.16	254	796.263	49.2532	3.2346	7.93	5
644	衡东县	644	湖南省	衡阳市	1924.59	华中	60.1641	17.026	1276.36	1006.6	70.3	327.357	28.3506	2.4491	8.34	5
645	威宁彝族回族苗族自治县	645	贵州省	毕节市	6305.16	西南	31.5451	13.3435	914.56	777.12	2237.5	200.395	18.9281	2.7203	5.94	3
646	新晃侗族自治县	646	湖南省	怀化市	1513.03	华中	43.6229	16.5862	1133.36	974.32	355.5	161.478	25.342	2.6103	8.06	5
647	邵东县	647	湖南省	邵阳市	1787.91	华中	61.5663	17.2222	1152.48	985.34	252.6	501.491	41.1848	2.4598	8.57	7
648	衡山县	648	湖南省	衡阳市	929.173	华中	64.3959	14.7221	1350.98	1007.42	63.3	413.482	28.7962	2.2738	8.73	3
649	赫章县	649	贵州省	毕节市	3233.87	西南	35.7054	14.1847	840.14	845.2	1535.1	200.799	16.8097	2.5915	6.31	3
650	莲花县	650	江西省	萍乡市	1041.26	华东	41.6055	17.9392	1636.14	991.82	194.5	226.964	35.7021	1.9725	8.34	3
651	洪江市	651	湖南省	怀化市	2294.2	华中	48.9275	16.8902	1297.24	994.84	252	208.35	41.3713	2.5112	8.72	9
652	瓮安县	652	贵州省	黔南布依族苗族自治州	1952.84	西南	38.4481	15.9431	1046.24	891.38	1129.6	194.751	32.4108	3.049	8.14	5
653	福贡县	653	云南省	怒江傈僳族自治州	2753.84	西南	10.1439	13.4694	1325.62	879.88	1189.7	35.8104	10.551	2.0266	5.98	2
654	政和县	654	福建省	南平市	1755.4	华东	25.1448	17.1915	1753.98	987.94	262.4	97.8213	39.0758	2.6795	8.19	5
655	玉屏侗族自治县	655	贵州省	铜仁市	512.764	西南	48.4633	16.5559	1168.8	970.02	394.8	231.149	39.5385	2.8826	8.23	6
656	鲁甸县	656	云南省	昭通市	1513.24	西南	27.0322	13.8752	812.1	807.5	1952.2	258.157	15.3732	2.1517	6.68	3
657	岑巩县	657	贵州省	黔东南苗族侗族自治州	1472.79	西南	44.1906	16.3529	1203.6	966.82	423	110.297	20.0124	2.9099	7.28	4
658	永丰县	658	江西省	吉安市	2729.39	华东	44.0811	18.0979	1671.76	1004.32	85.7	156.913	32.1059	2.1522	8.2	4
659	吉水县	659	江西省	吉安市	2512.48	华东	48.5557	18.026	1665.2	1007.4	66.2	199.539	39.5678	2.1369	8.33	4
660	黎川县	660	江西省	抚州市	1716.51	华东	38.3241	18.0394	2006.22	999.32	131.1	134.043	39.5682	2.0589	8.18	4
661	邵武市	661	福建省	南平市	2820.33	华东	32.8027	18.0605	1989.2	989.24	218	97.5461	66.6845	2.6725	8.91	5
662	大方县	662	贵州省	毕节市	3513.96	西南	40.3228	14.9572	955.28	833.98	1721.5	220.925	24.2056	2.8087	6.94	3
663	安福县	663	江西省	吉安市	2787.66	华东	43.3095	17.6656	1566.92	1004.6	85.9	138.335	32.8057	2.2162	8.66	4
664	瑞安市	664	浙江省	温州市	1264.91	华东	33.0084	18.0425	1695.44	1011.56	37.6	1126.3	65.0947	3.62	7.93	6
665	万山特区	665	贵州省	铜仁市	351.966	西南	43.7374	16.8995	1441.84	915.48	884.3	135.86	25.9212	2.5561	7.89	5
666	吉安县	666	江西省	吉安市	2146.78	华东	49.6829	18.0641	1565.24	1006.38	71.2	216.275	35.6933	2.0776	8.49	4
667	芷江侗族自治县	667	湖南省	怀化市	2090.98	华中	49.5163	16.817	1166.56	983.3	272.2	162.202	25.4605	2.8349	8.34	6
668	昭阳区	668	云南省	昭通市	2163.35	西南	29.239	13.2748	649.54	804.14	1949.5	364.174	32.4764	2.9909	7.06	4
669	寿宁县	669	福建省	宁德市	1433.67	华东	25.8688	16.399	2019.14	922.94	815.9	122.674	41.0771	2.8482	8.06	5
670	石阡县	670	贵州省	铜仁市	2155.38	西南	40.5733	16.3589	1139.6	960.12	467.5	141.222	24.1006	2.4648	7.53	4
671	宜黄县	671	江西省	抚州市	1946.67	华东	37.1424	18.0389	1861.88	1000.94	120.4	115.088	25.7174	2.0449	8.09	3
672	双峰县	672	湖南省	娄底市	1706.29	华中	66.2428	17.1564	1338.18	1003.54	100	500.542	19.9793	2.3738	8.97	4
673	安源区	673	江西省	萍乡市	212.71	华东	58.1817	17.4409	1692.02	1001.04	117.5	2513.09	97.5831	2.66946	10.67	5
674	建阳市	674	福建省	南平市	3370.02	华东	34.3599	18.1181	1815.5	991.64	196.9	85.8635	52.0994	2.9219	8.2	5
675	湘东区	675	江西省	萍乡市	854.038	华东	53.213	17.4402	1692.02	1001.04	117.5	420.344	54.2046	2.66946	9.02	3
676	乐安县	676	江西省	抚州市	2418.9	华东	42.4446	17.9001	1750.02	993.56	181.8	142.943	30.7216	1.9233	8.04	4
677	中方县	677	湖南省	怀化市	1509.35	华中	50.9468	16.924	1297.24	994.84	252	156.789	23.0016	3.1111	7.84	5
678	金沙县	678	贵州省	毕节市	2511.29	西南	47.4287	15.4123	931.48	907.58	942	223.222	30.0406	3.422	7.4	5
679	玉龙纳西族自治县	679	云南省	丽江市	6202.4	西南	10.68	13.2352	853.4	763.2	2380.9	34.6152	12.9238	3.1575	7.84	1
680	峡江县	680	江西省	吉安市	1297.73	华东	50.3279	17.7979	1620.7	1009.08	104.5	142.158	33.8795	1.97	8.65	4
681	洞头县	681	浙江省	温州市	107.07	华东	33.3333	17.763	1456.38	1008.04	68.6	818.934	44.6985	4.9466	7.52	4
682	毕节市	682	贵州省	毕节市	3398.19	西南	42.7794	14.5041	806.3	848.3	1510.6	334.703	37.0449	2.7481	7.4	3
683	芦溪县	683	江西省	萍乡市	952.51	华东	41.9237	17.5222	1907.74	993.96	177.2	270.258	42.0386	2.1568	8.61	3
684	南城县	684	江西省	抚州市	1699.71	华东	41.2639	18.2603	1956.52	1005.44	80.8	180.17	42.8575	2.1538	8.06	4
685	鹤城区	685	湖南省	怀化市	678.652	华中	55.2079	16.9574	1166.56	983.3	272.2	814.293	85.5353	3.60929	10.55	7
686	泰顺县	686	浙江省	温州市	1783.57	华东	27.8627	17.6025	2101.34	955.62	538.9	130.885	40.1207	3.0989	7.02	4
687	镇雄县	687	云南省	昭通市	3702.03	西南	39.9468	14.7875	812.68	834.8	1645.2	358.823	15.7494	3.0812	7.07	4
688	普格县	688	四川省	凉山彝族自治州	1910.08	西南	18.5176	14.5816	1158.62	854.14	1530.7	81.5357	11.1776	3.4284	4.95	3
689	天元区	689	湖南省	株洲市	147.79	华中	68.558	17.345	1569.8	1006.18	74.6	1457.42	88.046	3.68282	11.65	4
690	松溪县	690	福建省	南平市	1047.74	华东	33.823	17.5383	1756.24	989.72	260.2	119.755	40.9956	2.9135	8.4	5
691	芦淞区	691	湖南省	株洲市	68.0011	华中	65.4603	17.8519	1569.8	1006.18	74.6	3639.91	96.471	3.68282	10.92	3
692	庆元县	692	浙江省	丽水市	1860.71	华东	25.0124	16.9515	1826.4	969.54	400.8	76.0683	45.9627	4.6264	7.77	5
693	铜仁市	693	贵州省	铜仁市	1516.19	西南	47.0566	17.1535	1039.76	975.8	503.2	238.538	56.9986	3.2658	9.03	9
694	株洲县	694	湖南省	株洲市	1392.25	华中	63.0136	17.1039	1569.8	1006.18	74.6	275.524	24.5898	2.7777	8.55	2
695	资溪县	695	江西省	抚州市	1248.8	华东	34.436	17.84	2258.02	988.5	225.1	89.6722	45.206	2.152	8.34	4
696	宁蒗彝族自治县	696	云南省	丽江市	5990.65	西南	10.6504	14.3986	775.96	776.34	2367.2	43.2122	12.7941	2.9418	6.42	2
697	布拖县	697	四川省	凉山彝族自治州	1656.9	西南	19.1837	13.7494	1056.86	762.76	2460	96.6567	11.8051	4.168	2.98	3
698	崇仁县	698	江西省	抚州市	1524.19	华东	45.5478	17.7499	1905.6	1005.74	78.6	228.211	32.1326	1.9866	8.48	5
699	彝良县	699	云南省	昭通市	2787.75	西南	39.4646	14.2967	830.46	913.06	880.4	187.189	6.83201	2.5645	6.88	4
700	江口县	700	贵州省	铜仁市	1872.44	西南	41.5185	16.5236	1450.94	971.72	369.2	92.2652	23.5146	2.6035	7.23	4
701	金阳县	701	四川省	凉山彝族自治州	1582.77	西南	27.4606	13.7983	735.26	889.68	1093	104.324	12.6768	3.5891	4.79	3
702	新干县	702	江西省	吉安市	1238.53	华东	49.2688	17.8664	1703.34	1009.24	46.5	266.308	30.2832	2.4197	8.55	5
703	醴陵市	703	湖南省	株洲市	2143.27	华中	60.5556	17.379	1642.08	1006.7	74.4	442.029	47.4006	2.6259	9.16	3
704	娄星区	704	湖南省	娄底市	430.972	华中	66.8439	17.0065	1344.64	993.7	205.8	1152.61	85.5646	2.24457	11.16	1
705	文成县	705	浙江省	温州市	1277.36	华东	30.1072	17.6294	1837.86	1003.28	105.4	166.027	39.5573	4.1419	7.06	4
706	光泽县	706	福建省	南平市	2274.46	华东	31.3795	17.8437	2169.66	983.66	268.2	58.9646	41.7379	2.4513	8.62	4
707	龙湾区	707	浙江省	温州市	215.254	华东	34.459	18.0004	1890	1012.42	28.3	3481.02	89.7357	4.42862	8.72	4
708	思南县	708	贵州省	铜仁市	2229.4	西南	46.4998	16.7811	1019.3	965.8	416.8	223.977	23.1231	2.4967	7.28	2
709	分宜县	709	江西省	新余市	1381.49	华东	50.503	17.5478	1721.72	1004.24	93.7	216.712	44.5505	2.8004	8.44	4
710	临川区	710	江西省	抚州市	2113.88	华东	47.181	17.7393	1927.18	1009.28	73.7	515.587	44.311	2.23181	9.21	5
711	龙泉市	711	浙江省	丽水市	3056.51	华东	31.3264	17.4179	1905.74	990.36	222.1	76.7626	49.9685	4.0006	7.65	5
712	上栗县	712	江西省	萍乡市	736.37	华东	54.6607	17.3387	2005.86	1001.7	118.6	634.482	40.3524	2.1565	8.49	2
713	维西傈僳族自治县	713	云南省	迪庆藏族自治州	4492.17	西南	9.58285	12.3695	907.02	769.2	2326.1	35.7522	14.3289	3.4416	6.66	2
714	岳塘区	714	湖南省	湘潭市	215.013	华中	70.8041	17.5688	1446.26	1007.54	63.8	2132.21	95.6209	2.86142	11.28	5
715	玉环县	715	浙江省	台州市	389.016	华东	30.2808	17.5739	1471.32	1004.16	95.9	1584.37	58.7551	3.1227	7.77	7
716	麻阳苗族自治县	716	湖南省	怀化市	1571.5	华中	51.1986	16.7493	1468.72	994.54	176.6	218.46	26.9445	2.5632	8.21	5
717	韶山市	717	湖南省	湘潭市	215.177	华中	71.7208	17.0188	1375.28	1004.68	88.3	399.838	32.0947	2.6234	9.45	4
718	望城县	718	湖南省	长沙市	1357.4	华中	74.371	17.6303	1386.18	1007.32	119	385.78	43.9476	3.3955	9.48	7
719	湘乡市	719	湖南省	湘潭市	2012.66	华中	69.3302	16.9114	1406.06	1005.32	86.9	391.629	26.7438	2.5847	9.11	4
720	袁州区	720	江西省	宜春市	2545.48	华东	49.5058	17.6497	1742	999.7	131.3	410.906	44.1528	2.36785	9	4
721	武夷山市	721	福建省	南平市	2809.36	华东	31.6863	18.0806	2091.06	989.08	222.1	83.1341	52.5793	2.7325	9.23	5
722	渝水区	722	江西省	新余市	1787.45	华东	51.9525	17.5579	1693.68	1003.06	189.3	469.655	67.6388	3.20398	9.71	6
723	瓯海区	723	浙江省	温州市	461.978	华东	33.2585	18.0017	1890	1012.42	28.3	2157.83	86.5667	4.42862	8.96	4
724	金溪县	724	江西省	抚州市	1351.96	华东	44.7242	17.8035	2062.7	999.62	130.2	218.073	28.6043	2.0633	8.31	5
725	樟树市	725	江西省	宜春市	1307.11	华东	52.3075	18.0768	1755.8	1011.4	66.2	424.694	33.9721	2.3899	9.13	5
726	鹿城区	726	浙江省	温州市	292.843	华东	37.0121	17.718	1890	1012.42	28.3	4416.25	89.0363	4.42862	9.75	2
727	景宁畲族自治县	727	浙江省	丽水市	1951.25	华东	28.3879	17.46	1786.46	997.02	163	54.891	40.3582	4.0003	7.63	5
728	雨花区	728	湖南省	长沙市	113.471	华中	71.3345	17.8164	1470	1006.46	101.4	6380.91	98.819	4.01569	11.93	9
729	天心区	729	湖南省	长沙市	76.7969	华中	73.5872	17.7394	1386.18	1007.32	119	6188.02	99.422	4.01569	12.31	8
730	温岭市	730	浙江省	台州市	914.391	华东	31.551	17.5528	1955.74	1012.2	35.3	1494.76	54.8007	3.9108	7.91	5
731	辰溪县	731	湖南省	怀化市	2007.14	华中	52.5176	16.8552	1503.98	997.22	152.8	225.976	29.4388	2.3396	8.15	5
732	芙蓉区	732	湖南省	长沙市	47.8746	华中	75.5111	18.0379	1386.18	1007.32	119	10945.2	100	4.01569	12.18	6
733	岳麓区	733	湖南省	长沙市	113.683	华中	73.9471	17.7381	1386.18	1007.32	119	7052.76	87.2703	4.01569	12.19	8
734	月湖区	734	江西省	鹰潭市	139.479	华东	48.9912	18.2726	2152.38	1008.32	55.8	1535.93	89.5738	2.78	9.93	5
735	溆浦县	735	湖南省	怀化市	3419.65	华中	47.9351	17.0115	1510.1	991.16	204	216.693	28.4969	2.4477	8.14	5
736	浦城县	736	福建省	南平市	3396.62	华东	34.5368	17.6565	1964.48	982.94	276.9	89.6724	42.4814	2.8741	8.49	5
737	云和县	737	浙江省	丽水市	955.938	华东	33.8698	17.9357	1786.46	997.02	163	116.735	58.0674	4.6525	8.13	5
738	亚东县	738	西藏自治区	日喀则市	4274.46	西南	8.24808	2.96401	505.48	603.8	4300	3.02261	45.6269	4.9845	5.99	1
739	印江土家族苗族自治县	739	贵州省	铜仁市	1972.34	西南	38.9502	16.5743	1059.38	961.42	521.5	144.103	23.339	2.4068	7.14	4
740	乐清市	740	浙江省	温州市	1245.49	华东	31.0183	17.5256	1635.04	1010.08	60.8	1115.49	52.2533	3.1925	8.58	4
741	开福区	741	湖南省	长沙市	184.344	华中	75.6138	17.8955	1386.18	1007.32	119	3076.67	97.2437	4.01569	11.48	4
742	椒江区	742	浙江省	台州市	318.613	华东	34.8345	17.8397	1744.32	1015.42	4.6	2051.91	61.7437	3.91085	8.75	6
743	贡山独龙族怒族自治县	743	云南省	怒江傈僳族自治州	4387.26	西南	8.70761	13.249	1645.34	840.02	1583.3	8.63728	18.016	2.6868	6.97	2
744	铅山县	744	江西省	上饶市	2183.95	华东	37.5361	17.7524	2102.28	1007.34	100.3	195.516	53.0707	2.0749	7.78	4
745	丰城市	745	江西省	宜春市	2841.52	华东	50.6579	17.7725	1854.04	1012.24	27	470.309	28.4283	2.5785	8.64	5
746	上高县	746	江西省	宜春市	1331.15	华东	54.7374	17.4276	1793.18	1007.1	93.4	245.425	40.3447	1.8477	8.8	6
747	泸溪县	747	湖南省	湘西土家族苗族自治州	1557.48	华中	50.8213	16.6834	1353.16	993.8	186	176.805	34.2052	2.5294	8.13	5
748	万载县	748	江西省	宜春市	1688.94	华东	49.758	17.3113	1827.12	1004.2	122.5	282.341	27.5718	2.4834	8.43	6
749	错那县	749	西藏自治区	山南市	35012	西南	19.9592	7.39649	444.74	601.1	4280	0.431967	18.8508	4.8964	5.63	1
750	兴文县	750	四川省	宜宾市	1411.67	西南	65.1415	16.2486	1083.84	968.58	399.4	267.178	22.6675	2.256	7.36	6
751	路桥区	751	浙江省	台州市	275.107	华东	34.2447	17.6805	1744.32	1015.42	4.6	2241.39	61.4216	3.91085	8.01	6
752	吉首市	752	湖南省	湘西土家族苗族自治州	1057.99	华中	48.9493	16.7811	1599.76	988.76	254.6	285.51	70.2922	2.8558	9.96	6
753	青田县	753	浙江省	丽水市	2483.43	华东	33.0542	17.6975	1809.48	1008.98	57.8	135.515	43.1081	4.8171	7.3	4
754	东乡县	754	江西省	抚州市	1259.86	华东	47.5272	17.5174	2040.22	1008.18	82.4	347.912	38.6486	2.1361	8.53	5
755	洛扎县	755	西藏自治区	山南市	4818.45	西南	5.64062	6.64418	444.74	601.1	4280	3.82966	18.1488	4.8964	5.87	1
756	松阳县	756	浙江省	丽水市	1399.58	华东	35.6051	17.5062	1764.4	988.02	237.8	132.219	35.7647	4.6988	7.87	5
757	余江县	757	江西省	鹰潭市	924.693	华东	47.716	17.6829	2018.42	1009.78	47.1	381.182	37.299	1.7159	8.31	4
758	永嘉县	758	浙江省	温州市	2662.75	华东	30.5576	17.4513	1938.28	1011.6	34.3	296.369	55.9769	3.3806	7.98	5
759	广丰县	759	江西省	上饶市	1373.79	华东	40.0677	17.73	1970.04	1003.36	150	548.083	52.1018	2.3521	8.49	5
760	花垣县	760	湖南省	湘西土家族苗族自治州	1113.13	华中	42.2351	16.4522	1354.44	975.66	341	259.252	34.074	2.6326	8.26	5
761	贵溪市	761	江西省	鹰潭市	2467.87	华东	42.4895	17.9676	2142.84	1008.38	60.8	226.288	37.6611	2.4842	8.25	4
762	德江县	762	贵州省	铜仁市	2061.83	西南	44.5613	16.3171	1170.28	951.72	629.5	178.443	21.8626	2.3691	7.18	4
763	信州区	763	江西省	上饶市	327.086	华东	44.8578	18.045	2044.84	1001.2	118.2	1272.5	71.8312	2.70066	9.87	5
764	高安市	764	江西省	宜春市	2421.97	华东	55.4817	17.5147	1763.02	1009.88	46.8	335.112	36.4089	2.5161	8.95	6
765	水富县	765	云南省	昭通市	425.934	西南	62.8006	15.2759	916.86	959.8	496.6	239.809	43.7103	3.1723	8.24	8
766	青云谱区	766	江西省	南昌市	32.0702	华东	55.0121	17.854	1740.36	1009.58	46.9	9875.93	100	3.83444	10.87	8
767	赫山区	767	湖南省	益阳市	1256.03	华中	70.7071	17.1807	1453.28	1009.92	46.3	665.953	60.3569	2.66126	9.76	6
768	青山湖区	768	江西省	南昌市	288.302	华东	52.0545	18.0264	1740.36	1009.58	46.9	3114.24	88.0133	3.83444	11.68	8
769	绥江县	769	云南省	昭通市	772.868	西南	58.6968	14.6999	916.86	959.8	496.6	198.082	39.3002	2.79	7.42	8
770	桃江县	770	湖南省	益阳市	2068.05	华中	61.8517	16.9147	1587.92	1009.78	136.9	372.266	33.1586	2.7642	8.95	8
771	西湖区-南昌	771	江西省	南昌市	21.632	华东	54.1933	17.9056	1740.36	1009.58	46.9	23290.6	100	3.83444	11.23	8
772	宜丰县	772	江西省	宜春市	1940.89	华东	52.5184	17.4071	1895.7	1004.42	91.7	141.196	39.6795	2.2016	8.64	6
773	临海市	773	浙江省	台州市	2131.58	华东	34.2328	17.3646	1878.96	1015.52	6.6	482.652	48.9279	4.13	8.03	5
774	黄岩区	774	浙江省	台州市	981.636	华东	31.7298	17.5037	1744.32	1015.42	4.6	643.949	64.3669	3.91085	8.29	5
775	东湖区	775	江西省	南昌市	30.2677	华东	53.3055	17.7465	1740.36	1009.58	46.9	19013.3	100	3.83444	11.79	8
776	莲都区	776	浙江省	丽水市	1497.07	华东	37.6434	18.106	1614.3	1008.72	59.7	301.534	65.121	4.58099	9.26	5
777	横峰县	777	江西省	上饶市	653.169	华东	41.7323	17.6253	2159.76	1005.9	79	283.036	54.6092	2.2522	7.93	3
778	高县	778	四川省	宜宾市	1329.42	西南	81.3364	15.9292	893.32	971.8	378.1	309.25	25.2722	2.4455	7.28	7
779	定结县	779	西藏自治区	日喀则市	5835.69	西南	8.52857	6.62297	306.02	602.66	4300	3.48185	18.0275	4.9845	4.97	1
780	赤水市	780	贵州省	遵义市	1829.18	西南	60.8102	15.7233	1130.44	976.42	317	129.594	34.1208	2.4756	7.62	5
781	岗巴县	781	西藏自治区	日喀则市	3954.66	西南	5.93886	6.04687	505.48	603.8	4300	2.646	4.85474	4.9845	5.1	1
782	进贤县	782	江西省	南昌市	1925.95	华东	49.2091	17.4608	1966.62	1011.06	67.2	358.497	26.4855	2.0208	8.39	6
783	古丈县	783	湖南省	湘西土家族苗族自治州	1303.11	华中	45.5535	16.5321	1363.46	980.32	302.1	97.6869	30.1995	2.5152	8.16	5
784	新建县	784	江西省	南昌市	2139.19	华东	52.0106	17.2692	1671.92	1010.64	40	371.828	49.1216	2.5794	9.91	9
785	弋阳县	785	江西省	上饶市	1576.21	华东	43.7103	17.783	2231.3	1007.3	70	224.195	40.7896	2.2997	7.94	5
786	长宁县	786	四川省	宜宾市	985.119	西南	82.0302	16.1686	987.78	980.58	279.1	345.108	30.3263	2.3278	7.78	3
787	隆子县	787	西藏自治区	山南市	10014.2	西南	7.9322	7.21018	276.4	635.9	3860	3.40926	14.8502	4.8964	4.92	1
788	资阳区	788	湖南省	益阳市	565.994	华中	69.9509	17.2906	1453.28	1009.92	46.3	722.732	47.1198	2.66126	9.2	6
789	遂昌县	789	浙江省	丽水市	2542.67	华东	30.8747	17.3179	1764.4	988.02	237.8	74.7895	39.603	4.0484	7.7	5
790	铜鼓县	790	江西省	宜春市	1558.6	华东	45.3383	17.117	1839.08	984.94	259.8	86.7054	38.1304	2.5785	8.88	5
791	美姑县	791	四川省	凉山彝族自治州	2514.42	西南	27.7756	13.4731	738.4	804.36	1943.9	88.0938	5.84547	3.4391	3.62	3
792	习水县	792	贵州省	遵义市	3082.11	西南	51.6441	15.1154	999.38	883.46	1180.2	169.747	25.7361	3.1264	7.37	1
793	上饶县	793	江西省	上饶市	2208.03	华东	38.2518	17.7621	2139.34	1004.86	90.6	317.146	27.7698	2.8427	7.84	4
794	香格里拉县	794	云南省	迪庆藏族自治州	11406.2	西南	6.29921	10.7817	564.92	685.7	3276.7	15.1661	38.3738	3.9443	7.95	2
795	纳溪区	795	四川省	泸州市	1152.53	西南	81.5153	17.0306	1122	970.6	368.8	391.66	39.1552	2.8423	7.92	7
796	康马县	796	西藏自治区	日喀则市	6115.52	西南	5.03323	5.98745	266.56	624.1	4040	3.35572	7.69418	4.9845	5.03	1
797	正安县	797	贵州省	遵义市	2577.55	西南	43.7164	16.1483	1010.58	936.5	816.4	151.165	25.6125	2.8234	6.97	5
798	奉新县	798	江西省	宜春市	1652.1	华东	51.0197	17.3088	1697.52	1008.92	53.7	189.43	39.7455	2.3894	8.81	8
799	三门县	799	浙江省	台州市	985.559	华东	33.7513	17.0739	1833.94	1012.06	34.5	333.706	42.5775	3.9108	7.62	8
800	秀山土家族苗族自治县	800	重庆市	重庆市	2441.96	西南	46.1354	16.0834	1419.88	972.5	548.7	205.405	30.0177	3.5367	7.87	6
801	越西县	801	四川省	凉山彝族自治州	2267.03	西南	27.2934	13.4728	950.58	832.04	1659.5	119.053	21.8918	3.6544	6.33	5
802	江山市	802	浙江省	衢州市	1997.49	华东	39.1506	17.44	1841.38	1000.86	126.3	234.225	42.8205	4.0841	8.02	5
803	万年县	803	江西省	上饶市	1143.07	华东	46.4397	17.4757	1897.98	1008.7	56	314.151	39.5471	2.145	8.43	5
804	屏山县	804	四川省	宜宾市	1492.64	西南	67.576	14.7778	826.62	966.06	386.5	167.322	11.4482	2.5898	7.18	7
805	湾里区	805	江西省	南昌市	240.444	华东	52.0106	17.2692	1740.36	1009.58	46.9	266.02	58.4822	3.83444	10.56	7
806	保靖县	806	湖南省	湘西土家族苗族自治州	1740.86	华中	46.6463	16.4172	1382.32	977.18	325.3	159.788	30.599	2.5167	7.98	5
807	江安县	807	四川省	宜宾市	888.613	西南	84.6296	16.4198	1097.98	977.98	420.9	449.947	29.6897	2.3963	7.79	7
808	缙云县	808	浙江省	丽水市	1493.34	华东	33.9965	17.5706	1655.78	994.26	184.7	240.345	42.8492	4.8637	8.28	4
809	措美县	809	西藏自治区	山南市	4201.05	西南	3.36939	6.78909	366.06	645.58	3740	3.24704	31.2807	4.8964	5.12	1
810	南昌县	810	江西省	南昌市	1864.9	华东	50.488	17.6816	1712.56	1011.94	31.9	546.235	42.0924	2.5486	9.17	7
811	江阳区	811	四川省	泸州市	651.187	西南	87.258	17.2171	1122	970.6	368.8	883.358	57.3201	2.9082	9.18	8
812	湘阴县	812	湖南省	岳阳市	1577.57	华中	71.5311	17.488	1427.68	1009.38	63	431.598	43.7694	2.3558	9.26	7
813	仙居县	813	浙江省	台州市	2000.47	华东	32.9269	17.5302	1626.64	1006.66	83	171.298	51.8245	3.9108	8.09	5
814	玉山县	814	江西省	上饶市	1761.69	华东	40.4848	17.7376	2004.98	1001.52	116.3	326.032	40.3035	2.5006	8.33	3
815	沅陵县	815	湖南省	怀化市	5796.07	华中	50.4153	16.6865	1570.7	997.72	151.6	100.513	29.9086	3.6335	8.48	5
816	安义县	816	江西省	南昌市	665.995	华东	57.1884	17.3442	1535.54	1010.56	40.7	270.564	48.3934	2.001	9.37	8
817	合江县	817	四川省	泸州市	2419.45	西南	75.004	16.1687	1104.9	980.36	283.4	293.239	30.2766	2.1405	7.61	6
818	鼎城区	818	湖南省	常德市	2435.18	华中	67.5665	16.9368	1282.4	1003.32	150.6	343.646	38.3659	3.18875	9.06	5
819	翠屏区	819	四川省	宜宾市	1129.44	西南	91.4325	17.0262	1023.48	974.1	502.8	740.49	65.7209	3.5388	9.25	8
820	汩罗市	820	湖南省	岳阳市	1659.27	华中	69.6253	17.2947	1361.94	1009.64	82.5	417.098	46.3926	2.1385	9.22	6
821	武义县	821	浙江省	金华市	1551.11	华东	39.9596	17.5473	1688.02	1003.76	105.1	225.58	61.8561	4.5666	8.44	6
822	余干县	822	江西省	上饶市	2338.52	华东	49.0524	17.4497	1819.12	1012.94	21.1	379.563	26.3864	2.133	8.13	8
823	南溪县	823	四川省	宜宾市	699.075	西南	90.4207	16.3494	933.52	979.3	292.8	480.365	35.495	2.2788	7.98	7
824	马边彝族自治县	824	四川省	乐山市	2290.84	西南	52.0933	13.7026	955.2	948.88	564.1	77.0592	13.8843	2.6432	6.05	4
825	龙马潭区	825	四川省	泸州市	322.908	西南	90.6739	16.7362	1019.4	979.24	301	1067.18	68.4281	2.3611	8.89	8
826	犍为县	826	四川省	乐山市	1394.61	西南	87.3173	14.7146	1022.52	968.72	387.6	311.491	26.3102	2.4498	7.93	7
827	务川仡佬族苗族自治县	827	贵州省	遵义市	2791.52	西南	41.8069	16.0421	1109.4	938.14	660.3	115.227	26.5534	3.3091	6.8	4
828	沿河土家族自治县	828	贵州省	铜仁市	2464.23	西南	46.2203	16.0128	1109.4	938.14	660.3	182.539	17.222	2.5384	7.04	4
829	永康市	829	浙江省	金华市	1041.23	华东	45.0863	17.3664	1647.48	1004.12	102.9	694.838	52.0043	4.6147	8.62	7
830	靖安县	830	江西省	宜春市	1400.83	华东	48.0375	17.3565	1712.9	1005.7	78.9	103.368	37.9441	2.4272	8.85	8
831	平江县	831	湖南省	岳阳市	4099.03	华中	57.4113	17.0882	1494.98	1002.88	106.3	231.17	30.9003	2.3572	8.75	8
832	万盛区	832	重庆市	重庆市	571.979	西南	64.1169	16.7293	1076.43	969.55	537.25	447.177	72.4704	2.8862	8.48	7
833	定日县	833	西藏自治区	日喀则市	13852	西南	7.13412	5.42885	306.02	602.66	4300	3.66863	6.48589	4.9845	3.72	1
834	汉寿县	834	湖南省	常德市	2157.65	华中	67.8162	17.0776	1384.24	1011.5	31.9	370.782	26.9877	2.4173	8.54	5
835	聂拉木县	835	西藏自治区	日喀则市	7882.54	西南	6.48152	5.58608	711.1	647.4	3810	2.22872	23.4916	4.9845	5.03	1
836	武陵区	836	湖南省	常德市	299.565	华中	68.8821	17.2398	1282.4	1003.32	150.6	2071.6	84.6381	3.18875	10.99	4
837	木里藏族自治县	837	四川省	凉山彝族自治州	13216.7	西南	8.33643	12.5094	719.32	763.08	2426.5	9.96662	21.8651	4.0087	4.93	2
838	沅江市	838	湖南省	益阳市	2032.68	华中	73.1406	17.341	1342.54	1011.3	37	327.779	42.1897	2.5436	9.16	6
839	得荣县	839	四川省	甘孜藏族自治州	2911.37	西南	7.6382	10.2109	359.24	758.68	2100	9.00231	11.9921	3.2732	5.78	2
840	綦江县	840	重庆市	重庆市	2174.42	西南	64.1169	16.7293	1076.43	969.55	537.25	368.393	41.0182	3.5367	8.09	7
841	柯城区	841	浙江省	衢州市	601.571	华东	42.5998	17.4537	1929	1005.86	82.4	772.189	69.3277	4.54957	9.61	7
842	琼结县	842	西藏自治区	山南市	1040.5	西南	5.98209	8.26723	366.06	645.58	3740	16.4277	14.4445	4.8964	5.45	1
843	乐平市	843	江西省	景德镇市	1983.58	华东	46.7209	17.5014	2038.98	1010.44	51.2	408.53	35.3366	2.2334	7.82	5
844	道真仡佬族苗族自治县	844	贵州省	遵义市	2146.92	西南	42.4631	16.1124	1090.68	935.42	685.6	113.725	25.5141	2.793	7.25	5
845	常山县	845	浙江省	衢州市	1086.89	华东	42.1378	17.2965	1939.8	999.94	137	222.073	37.7308	4.7632	7.27	8
846	彭水苗族土家族自治县	846	重庆市	重庆市	3919.84	西南	45.9155	15.957	1146.46	977.24	322.2	139.06	25.2083	3.5367	7.5	5
847	江孜县	847	西藏自治区	日喀则市	3826.8	西南	5.30671	5.95183	266.56	624.1	4040	16.5943	11.0341	4.9845	5.18	1
848	婺城区	848	浙江省	金华市	1394.38	华东	42.8251	17.6152	1700.1	1008.74	62.6	546.236	73.918	4.17071	9.7	6
849	德钦县	849	云南省	迪庆藏族自治州	7253.89	西南	6.89069	9.75567	631.66	681.8	3319	9.17977	15.3434	4.563	6.45	2
850	沐川县	850	四川省	乐山市	1418.13	西南	75.0802	14.1893	1157.94	965.48	424	152.832	20.8921	2.4592	7.39	7
851	宜宾县	851	四川省	宜宾市	2924.49	西南	85.4619	15.8665	1023.48	974.1	502.8	278.015	19.531	2.8039	7.73	8
852	曲松县	852	西藏自治区	山南市	2072.98	西南	3.96247	7.44519	489.64	685.28	3260	6.88865	18.8165	4.8964	5.71	1
853	宁海县	853	浙江省	宁波市	1651.76	华东	31.479	16.9132	1787.8	1011.44	39.3	391.143	56.2042	4.4289	8.37	8
854	龙游县	854	浙江省	衢州市	1139.57	华东	43.9733	17.2585	1844.56	1008.38	66.2	317.996	35.7881	3.9606	8.15	6
855	德兴市	855	江西省	上饶市	2095.92	华东	40.0875	17.5192	2054.72	1005.58	88.5	139.891	50.67	2.9205	8.12	5
856	白朗县	856	西藏自治区	日喀则市	2820.08	西南	5.41862	6.48257	266.56	624.1	4040	15.0886	11.5908	4.9845	4.77	1
857	甘洛县	857	四川省	凉山彝族自治州	2142.93	西南	37.7175	13.0174	865.54	893.66	1060.3	91.0435	19.6289	3.3727	5.42	3
858	金东区	858	浙江省	金华市	673.973	华东	48.8736	17.7981	1700.1	1008.74	62.6	468.243	46.768	4.17071	8.12	6
859	浪卡子县	859	西藏自治区	山南市	7981.83	西南	3.34573	5.85996	399.14	590.98	4431.7	4.35577	6.65286	4.8964	6.19	1
860	磐安县	860	浙江省	金华市	1216.41	华东	30.4459	17.3512	1834.4	980.28	304.5	143.591	39.9027	3.0802	8.37	5
861	富顺县	861	四川省	自贡市	1348.03	西南	92.1054	16.17	942.56	977.62	306.2	612.892	30.5559	2.7567	7.66	9
862	吉隆县	862	西藏自治区	日喀则市	9038.82	西南	7.02597	7.15502	711.1	647.4	3810	1.65641	24.6928	4.9845	5.35	1
863	珠山区	863	江西省	景德镇市	15.913	华东	51.0425	18.2385	2059.6	1007.86	61.5	17681	100	2.43598	11.3	6
864	泸县	864	四川省	泸州市	1539.04	西南	90.2953	16.3633	1019.4	979.24	301	546.014	32.0397	2.4915	7.53	10
865	峨边彝族自治县	865	四川省	乐山市	2390.69	西南	44.4786	12.5295	737.42	940.38	642.2	58.2301	25.7481	2.5576	6.97	4
866	衢江区	866	浙江省	衢州市	1764.52	华东	40.0597	17.3798	1929	1005.86	82.4	193.501	29.4761	4.54957	7.32	7
867	荣县	867	四川省	自贡市	1603.09	西南	92.8767	15.0786	949.78	969	384.1	368.438	30.5172	3.0809	7.86	8
868	天台县	868	浙江省	台州市	1421.2	华东	33.8122	17.1276	1585.34	1009.3	107.6	269.357	50.6505	3.9108	8.37	6
869	萨迦县	869	西藏自治区	日喀则市	5742.37	西南	4.57293	6.88187	445.88	637.86	3836	8.23771	12.092	4.9845	4.1	1
870	象山县	870	浙江省	宁波市	1135.45	华东	28.572	16.7892	1659.62	1001	128.4	443.243	54.8652	3.4679	7.85	6
871	大安区	871	四川省	自贡市	405.483	西南	97.2394	16.1065	988.98	972.4	352.6	942.69	49.2054	2.7016	8.27	8
872	永修县	872	江西省	九江市	2054.45	华东	56.4394	16.7921	1563.88	1011.22	36.6	183.07	47.5633	1.9291	8.7	7
873	修水县	873	江西省	九江市	4505.26	华东	53.9737	17.0369	1642.2	998.56	146.8	164.249	27.8836	1.4005	8.71	6
874	昌江区	874	江西省	景德镇市	437.659	华东	46.6295	17.7117	2059.6	1007.86	61.5	439.162	77.3796	2.43598	9.38	6
875	自流井区	875	四川省	自贡市	152.799	西南	92.0196	15.6733	988.98	972.4	352.6	2267.06	85.4135	3.0406	10.4	9
876	永定区	876	湖南省	张家界市	2177.63	华中	46.7487	16.3134	1376.94	994.38	183.5	202.883	49.3452	2.75499	9.27	5
877	沿滩区	877	四川省	自贡市	468.129	西南	92.4953	15.9378	988.98	972.4	352.6	582.765	23.8922	2.6974	7.26	8
878	通城县	878	湖北省	咸宁市	1102.82	华中	60.7082	16.9028	1686.28	1002.38	146.2	345.258	32.5994	1.9334	7.7	5
879	桃源县	879	湖南省	常德市	4459.96	华中	59.7778	16.6868	1392.96	1010	48.7	191.406	26.6294	2.3937	8.29	5
880	酉阳土家族苗族自治县	880	重庆市	重庆市	5140.07	西南	42.1385	15.6184	1229.62	932.18	826.5	112.461	23.8099	3.5367	7.66	5
881	武陵源区	881	湖南省	张家界市	397.593	华中	42.5438	16.2203	1376.94	994.38	183.5	132.608	61.6038	2.75499	8.95	5
882	贡井区	882	四川省	自贡市	402.347	西南	94.2026	15.6457	949.78	969	384.1	647.718	44.9197	2.7407	8.2	9
883	永顺县	883	湖南省	湘西土家族苗族自治州	3834.98	华中	44.4407	16.2854	1384.54	983.42	268.2	112.04	30.2379	2.6236	8.19	5
884	金口河区	884	四川省	乐山市	593.678	西南	47.5391	10.6951	737.42	940.38	642.2	82.8008	39.6383	3.8384	8.15	4
885	岳阳楼区	885	湖南省	岳阳市	414.406	华中	70.199	17.3502	1337.96	1009.9	53	1965.15	86.6826	2.97042	11.16	6
886	兰溪市	886	浙江省	金华市	1313.38	华东	47.0903	17.399	1644.62	1010.5	50.2	426.771	37.1573	3.0808	7.83	5
887	江津区	887	重庆市	重庆市	3205.24	西南	77.1785	17.0343	946.86	980.18	261.4	384.729	55.6453	2.7497	8.11	4
888	东阳市	888	浙江省	金华市	1723.05	华东	42.1476	17.218	1573.34	1005.56	89.9	466.846	56.6774	3.3594	8.63	6
889	岳阳县	889	湖南省	岳阳市	2731.33	华中	68.0728	17.1148	1337.96	1009.9	53	262.447	34.1674	2.0208	9.49	6
890	朗县	890	西藏自治区	林芝市	4081.04	西南	5.21014	7.7727	489.64	685.28	3260	3.90733	10.5042	4.967	5.28	1
891	开化县	891	浙江省	衢州市	2237.05	华东	39.1179	16.9517	1979.46	997.7	153.6	109.559	37.9639	4.8214	7.06	7
892	大渡口区	892	重庆市	重庆市	104.575	西南	83.3487	18.2599	1038.84	960.98	506.1	2878.71	93.1804	4.0969	10.26	7
893	南川区	893	重庆市	重庆市	2584.02	西南	50.0523	16.3085	1070.72	943.12	698.8	206.782	47.7318	2.61	7.97	7
894	仁布县	894	西藏自治区	日喀则市	2116.78	西南	5.80767	6.46737	335.78	639.3	3807.3	13.1454	5.09955	4.9845	5.72	1
895	南县	895	湖南省	益阳市	1343.34	华中	76.2739	17.1993	1308.04	1011.5	40.3	539.912	36.1145	2.6677	8.72	6
896	沙湾区	896	四川省	乐山市	621.38	西南	80.874	12.6323	737.42	940.38	642.2	301.233	39.8221	2.7307	8.33	6
897	五通桥区	897	四川省	乐山市	476.367	西南	90.9817	15.6832	1168.96	964.76	424.2	655.138	55.5741	2.6375	8.43	7
898	贡嘎县	898	西藏自治区	山南市	2378.28	西南	9.45771	6.96802	400.82	659.04	3555.3	19.2189	24.5274	4.8964	5.51	1
899	双桥区-重庆	899	重庆市	重庆市	45.0236	西南	84.741	16.8226	1008.9	967.76	394.7	1113.1	93.0501	3.2911	9.21	7
900	奉化市	900	浙江省	宁波市	1216.76	华东	33.8417	17.0545	1552	1013.4	41.5	404.103	48.8089	3.8741	8.43	5
901	隆昌县	901	四川省	内江市	787.689	西南	93.6955	16.3696	1062.92	969.76	385.7	803.883	45.7185	2.3421	7.91	8
902	星子县	902	江西省	九江市	721.047	华东	54.2323	14.8933	1423.02	1011.18	37.1	340.513	41.3928	1.8893	8.36	6
903	德安县	903	江西省	九江市	928.424	华东	57.787	16.1745	1441.52	1010.62	41.3	239.462	60.1767	2.1648	9.44	6
904	义乌市	904	浙江省	金华市	1078.93	华东	47.8511	17.487	1593.72	1005.72	90	1143.74	71.223	4.4994	8.99	6
905	察隅县	905	西藏自治区	林芝市	31329	西南	6.95703	10.9085	739.68	768.84	2366	0.869961	15.4174	4.967	3.9	1
906	新昌县	906	浙江省	绍兴市	1218.18	华东	35.3052	17.0121	1456.24	1002.84	115.1	312.306	52.4495	3.6356	8.81	6
907	九龙坡区	907	重庆市	重庆市	432.252	西南	82.7916	17.9037	946.86	980.18	261.4	2508.77	86.6223	4.0123	10.36	7
908	永川区	908	重庆市	重庆市	1579.02	西南	85.5433	16.6444	999.1	972.3	353	648.95	56.8717	2.9165	9.19	7
909	渝中区	909	重庆市	重庆市	23.1696	西南	86.0518	17.7835	1039.86	983.24	259.1	27194.7	100	4.576	11.07	7
910	武宁县	910	江西省	九江市	3513.57	华东	54.0797	17.0837	1543.3	1001.8	116	102.536	38.63	2.6152	8.81	8
911	扎囊县	911	西藏自治区	山南市	2159.68	西南	6.73569	8.23191	366.06	645.58	3740	16.4251	5.14194	4.8964	6.31	1
912	婺源县	912	江西省	上饶市	2930.45	华东	41.3603	16.9464	2012.22	1006.14	171	113.982	40.1799	2.3985	8.16	5
913	乃东县	913	西藏自治区	山南市	2190.96	西南	6.09575	8.67518	381.9	660.36	3560	27.2095	51.4065	4.8964	7.79	1
914	曲水县	914	西藏自治区	拉萨市	1642.24	西南	7.60083	7.18319	400.82	659.04	3555.3	19.4003	15.4551	4.648	5.52	1
915	拉孜县	915	西藏自治区	日喀则市	4515.39	西南	6.64973	7.15957	376.44	624.58	4000	10.9151	10.9362	4.9845	4.44	1
916	南岸区	916	重庆市	重庆市	263.758	西南	79.3419	17.4771	1039.86	983.24	259.1	2879.8	90.0137	3.774	11.13	7
917	都昌县	917	江西省	九江市	2195.25	华东	55.7811	16.3543	1559.92	1011.86	35.5	326.327	21.6159	1.5162	8.22	6
918	普陀区-舟山	918	浙江省	舟山市	381.078	华东	28.8382	16.6192	1362.74	1006.66	83.2	994.034	62.4144	4.41037	8.54	7
919	龙山县	919	湖南省	湘西土家族苗族自治州	3146.09	华中	43.3107	16.056	1203.54	959.52	488.7	159.433	28.8104	2.5989	8	5
920	君山区	920	湖南省	岳阳市	690.507	华中	74.6161	17.2402	1337.96	1009.9	53	348.248	47.1214	2.97042	9.17	6
921	乡城县	921	四川省	甘孜藏族自治州	4953.01	西南	4.26901	10.1615	453.88	720.44	2842	6.69694	14.5674	3.1977	5.06	2
922	日喀则市	922	西藏自治区	日喀则市	3669.17	西南	8.9396	7.06186	445.88	637.86	3836	32.8069	53.1402	4.9845	6.84	1
923	云溪区	923	湖南省	岳阳市	408.203	华中	70.9312	17.1062	1337.96	1009.9	53	432.804	59.3591	2.97042	10.42	6
924	来凤县	924	湖北省	恩施土家族苗族自治州	1327.24	华中	47.0338	15.9396	1248.42	957.32	502.8	182.988	22.8447	2.4058	7.75	4
925	武隆县	925	重庆市	重庆市	2880.26	西南	43.6998	16.3238	1012.96	982.16	406.9	121.877	32.9944	3.5367	7.59	5
926	市中区-内江	926	四川省	内江市	370.933	西南	95.3798	16.616	1059.94	972.86	349.7	1351.42	55.323	2.8231	8.8	6
927	崇阳县	927	湖北省	咸宁市	1970.6	华中	61.5537	16.9013	1548.76	1005.96	78.5	208.375	37.1647	1.8779	5.81	5
928	江北区-重庆	928	重庆市	重庆市	223.948	西南	44.7642	17.0932	1034.64	959.64	464.7	1613.06	67.7283	4.6354	10.19	7
929	浦江县	929	浙江省	金华市	902.181	华东	43.2337	17.197	1681.04	1002.68	115.8	484.765	56.1892	3.7093	8.44	6
930	荣昌县	930	重庆市	重庆市	1089.52	西南	90.2599	16.4363	998.4	975.12	338	606.919	41.0179	3.5367	8.19	7
931	慈利县	931	湖南省	张家界市	3523.36	华中	52.6612	16.4048	1386.48	1003.7	174.1	171.069	26.2311	2.4714	8.34	5
932	彭泽县	932	江西省	九江市	1563.88	华东	56.8028	16.4548	1502.24	1007.24	99.1	225.817	42.8012	2.1325	8.5	6
933	鄱阳县	933	江西省	上饶市	4139.63	华东	51.9409	17.3425	1729.14	1010.24	40.1	313.254	28.2373	1.9061	7.92	6
934	稻城县	934	四川省	甘孜藏族自治州	7074.01	西南	3.04023	9.36215	558.26	646.52	3727.7	4.39821	15.5658	3.9226	5.1	2
935	峨眉山市	935	四川省	乐山市	1166.42	西南	72.8118	8.26821	1532.23	832.41	1746.7	374.707	50.4153	2.8292	8.84	6
936	加查县	936	西藏自治区	山南市	4397.56	西南	4.17754	7.50807	489.64	685.28	3260	5.32887	14.2357	4.8964	5.89	1
937	汉源县	937	四川省	雅安市	2238	西南	44.0649	12.4764	674.4	889.84	1098	144.955	16.618	2.5396	8.15	3
938	津市市	938	湖南省	常德市	569.421	华中	73.1651	16.6871	1282.4	1003.32	150.6	440.62	62.2683	2.2222	9.28	6
939	沙坪坝区	939	重庆市	重庆市	394.696	西南	80.6057	17.9697	1039.86	983.24	259.1	2533.63	90.0556	3.9988	11.28	8
940	市中区-乐山	940	四川省	乐山市	851.445	西南	94.7054	16.3549	1168.96	964.76	424.2	778.458	62.0519	2.8202	9.87	4
941	巴南区	941	重庆市	重庆市	1834.19	西南	72.7888	17.0498	1038.84	960.98	506.1	500.871	72.8502	3.2343	9.19	7
942	庐山区	942	江西省	九江市	553.707	华东	54.2323	14.8933	1932.36	885.4	1164.5	545.826	71.2449	3.0322	10.3	6
943	浔阳区	943	江西省	九江市	57.1164	华东	62.7298	14.729	1385.82	1011.52	74.8	7051.53	98.3218	3.0322	11.34	5
944	建德市	944	浙江省	杭州市	2312.38	华东	44.3006	16.9923	1776.68	1005.64	88.9	186.28	42.6043	4.5432	8.4	5
945	临澧县	945	湖南省	常德市	1192.77	华中	73.1972	16.8048	1382.98	1009.94	51.5	336.058	38.8949	2.8461	8.69	5
946	安乡县	946	湖南省	常德市	1095.32	华中	76.3865	16.8694	1285.14	1011.2	36.9	480.085	32.0144	2.3942	8.89	6
947	屯溪区	947	安徽省	黄山市	164.773	华东	50.9242	17.0145	1948.5	999.02	142.7	1320.83	80.4523	3.0938	10.62	6
948	桑植县	948	湖南省	张家界市	3457.79	华中	44.6778	16.1115	1334.1	978.32	322.2	110.153	23.018	2.6624	8.02	4
949	华容县	949	湖南省	岳阳市	1578.46	华中	76.2918	17.1506	1273.44	1011.56	31	449.106	30.1341	2.3057	9.57	6
950	拉萨城关区	950	西藏自治区	拉萨市	518.811	西南	75.8597	12.259	470.6	652.24	3648.9	537.911	71.3642	4.648	9.18	1
951	威远县	951	四川省	内江市	1304.42	西南	88.8495	15.4147	948.86	972.86	351.1	480.276	41.5086	2.589	8.15	8
952	桑日县	952	西藏自治区	山南市	2638.95	西南	4.29266	7.97179	381.9	660.36	3560	6.54085	11.2044	4.8964	5.22	1
953	北仑区	953	浙江省	宁波市	553.711	华东	32.6299	16.843	1599.6	1015.8	5	1105.75	71.4624	4.6354	9.4	7
954	监利县	954	湖北省	荆州市	3123.28	华中	79.1344	17.1031	1221.32	1011.72	26.2	372.291	30.6282	2.0139	8.06	6
955	嵊州市	955	浙江省	绍兴市	1801.65	华东	40.5452	17.0309	1433.58	1004.08	104.3	377.3	50.8522	3.6509	8.73	6
956	九江县	956	江西省	九江市	911.113	华东	58.7949	14.8598	1667.76	1008.44	63.1	345.971	29.5144	1.8821	8.75	6
957	米林县	957	西藏自治区	林芝市	9524.23	西南	4.7128	8.69415	598.9	714.34	2941	2.39746	23.7935	4.967	5.68	1
958	东兴区	958	四川省	内江市	1182.87	西南	89.134	16.8294	1059.94	972.86	349.7	633.89	41.2263	2.5955	8.38	8
959	通山县	959	湖北省	咸宁市	2394.05	华中	56.7502	17.0999	1666.64	1006.54	76.1	150.823	31.019	1.9368	8.51	5
960	临湘市	960	湖南省	岳阳市	1681.99	华中	66.7419	17.0378	1534.44	1008.4	60.4	296.267	45.1626	2.3577	9.47	6
961	瑞昌市	961	江西省	九江市	1424.64	华东	55.8566	16.4822	1477	1010.74	41.2	294.142	35.9222	2.4368	9.37	6
962	大足县	962	重庆市	重庆市	1376.32	西南	84.741	16.8226	1008.9	967.76	394.7	487.707	40.0079	3.5367	7.82	7
963	湖口县	963	江西省	九江市	665.569	华东	58.9243	15.7694	1485.9	1010.86	35.2	414.378	32.7973	2.2418	8.72	6
964	黔江区	964	重庆市	重庆市	2400.45	西南	44.8443	15.9181	1153.28	944.92	786.9	185.387	39.0994	3.5265	8.3	5
965	井研县	965	四川省	乐山市	839.381	西南	95.5587	15.0875	875.04	966.72	404.4	336.227	25.8828	2.3813	7.62	7
966	璧山县	966	重庆市	重庆市	925.978	西南	81.3818	17.4376	1050.42	975.4	331.5	632.881	42.0496	3.5367	8.47	7
967	泸定县	967	四川省	甘孜藏族自治州	2154.17	西南	25.0626	10.8316	700.62	866.56	1403.2	38.7091	30.6131	3.564	8.55	3
968	江东区	968	浙江省	宁波市	35.0799	华东	37.8449	17.1964	1624.04	1015.66	6.2	10451.8	100	4.6354	11.36	7
969	海曙区	969	浙江省	宁波市	25.2809	华东	37.8079	17.1589	1624.04	1015.66	6.2	14783.5	100	4.6354	11.42	7
970	青神县	970	四川省	眉山市	395.59	西南	94.6907	14.8222	1040.6	961.24	455.2	423.567	34.8803	2.8484	8.11	6
971	夹江县	971	四川省	乐山市	726.565	西南	88.3312	13.1454	1140.52	966.58	475	465.679	25.1926	2.7134	8.4	6
972	浮梁县	972	江西省	景德镇市	2837.81	华东	44.7879	17.1366	2133.26	1004.68	87.3	106.971	58.4732	2.0245	8.86	5
973	墨脱县	973	西藏自治区	林芝市	31528.9	西南	16.0041	9.71022	598.9	876	1200	0.347712	18.1064	4.967	4.7	1
974	荥经县	974	四川省	雅安市	1777.34	西南	45.7141	12.8577	1215.3	928.04	797.5	83.2452	39.3518	2.2042	8.05	4
975	鄞州区	975	浙江省	宁波市	1332.24	华东	37.8449	17.1964	1624.04	1015.66	6.2	1020.24	67.7931	4.6354	9.21	7
976	石首市	976	湖北省	荆州市	1413.31	华中	77.0796	16.8412	1264.74	1011.02	37.4	408.277	37.0612	2.1533	8.84	6
977	澧县	977	湖南省	常德市	2065.61	华中	72.6062	16.565	1308.62	1011.1	38.1	400.2	31.9532	2.8251	8.61	5
978	定海区	978	浙江省	舟山市	498.514	华东	29.4838	16.8054	1451.94	1011.94	35.7	931.134	65.8706	4.41037	9.17	7
979	尼木县	979	西藏自治区	拉萨市	3245.53	西南	3.96589	7.10952	335.78	639.3	3807.3	8.67315	11.2899	4.648	5.86	1
980	诸暨市	980	浙江省	绍兴市	2339.14	华东	47.996	16.9637	1519.38	1011.54	39.1	495.026	52.3934	3.2856	8.93	4
981	赤壁市	981	湖北省	咸宁市	1729.07	华中	71.0486	16.9924	1618.52	1010.38	46.9	276.687	42.3365	1.9744	9.29	5
982	洪雅县	982	四川省	眉山市	1910.17	西南	62.207	11.6137	1421.26	950.6	571.2	157.168	30.0369	2.7668	7.9	4
983	萨嘎县	983	西藏自治区	日喀则市	12400.3	西南	5.51173	7.75337	711.1	647.4	3810	1.1319	14.648	4.9845	5.19	1
984	达孜县	984	西藏自治区	拉萨市	1364.39	西南	6.18889	7.95758	570.76	640.54	3804.3	19.5751	13.4379	4.648	6.29	1
985	休宁县	985	安徽省	黄山市	2131.33	华东	41.4933	16.1186	1812.72	995.58	170.2	117.512	28.2695	3.0947	7.65	4
986	洪湖市	986	湖北省	荆州市	2515.82	华中	80.267	17.0268	1373.14	1011.9	24.7	325.718	34.009	1.9843	8.49	6
987	淳安县	987	浙江省	杭州市	4438.64	华东	40.7578	16.8644	1637.88	996	171.4	75.8888	32.8571	4.4013	8.03	5
988	咸安6区	988	湖北省	咸宁市	1496.57	华中	66.4874	16.9493	1679.54	1004.32	98.8	342.461	66.4803	2.3123	9.85	6
989	资中县	989	四川省	内江市	1737.27	西南	85.0591	15.6467	1061.72	970.7	369.4	686.168	22.2353	2.696	8.09	9
990	咸丰县	990	湖北省	恩施土家族苗族自治州	2557.37	华中	42.6548	15.7821	1384.06	927.18	776.9	117.55	28.3905	2.5736	8.17	5
991	江北区-宁波	991	浙江省	宁波市	205.387	华东	79.1757	17.4393	1518.64	1015.72	4	3593.22	91.1304	4.3084	10.88	7
992	镇海区	992	浙江省	宁波市	221.325	华东	42.2767	17.0399	1518.64	1015.72	4	1890.89	57.1173	4.6354	9.14	7
993	徽州区	993	安徽省	黄山市	441.549	华东	46.4048	15.1053	2028.22	904.95	1016.9	216.35	44.1677	3.0938	8.38	4
994	铜梁县	994	重庆市	重庆市	1343.44	西南	81.5088	17.1077	1112.38	978.52	326.3	446.678	41.4877	3.5367	7.78	7
995	北碚区	995	重庆市	重庆市	739.458	西南	73.2219	17.4419	1079.42	984.88	240.8	920.08	73.7583	3.6121	9.87	7
996	桐庐县	996	浙江省	杭州市	1846.13	华东	44.3545	16.6968	1673.66	1011.04	46.1	220.163	56.3213	3.9875	8.51	6
997	歙县	997	安徽省	黄山市	2123.79	华东	43.6547	15.8471	1699.74	995.64	168.7	192.696	28.7137	3.0375	8.06	4
998	渝北区	998	重庆市	重庆市	1450.27	西南	72.8171	17.2606	1034.64	959.64	464.7	927.699	73.2801	4.0561	10.19	7
999	石门县	999	湖南省	常德市	3986.3	华中	53.4732	16.2246	1447.54	1001.74	116.9	150.337	31.2249	2.7433	8.48	4
1000	越城区	1000	浙江省	绍兴市	352.297	华东	53.6355	16.9077	1563.34	1015.08	7.9	2508.78	72.7736	3.31157	9.57	7
1001	祁门县	1001	安徽省	黄山市	2216.5	华东	44.9172	16.3471	1897.5	998.62	142	71.179	32.2391	3.0525	7.92	5
1002	丹棱县	1002	四川省	眉山市	459.577	西南	84.8722	13.5005	1098.32	950.62	630.2	308.877	43.8483	2.2885	8.3	6
1003	堆龙德庆县	1003	西藏自治区	拉萨市	2671.45	西南	5.1254	7.46848	470.6	652.24	3648.9	19.5583	33.5011	4.648	6.62	1
1004	阳新县	1004	湖北省	黄石市	2776.84	华中	61.663	17.2328	1413.02	1010.04	57	298.048	28.7544	1.9151	8.3	6
1005	宜都市	1005	湖北省	宜昌市	1361.64	华中	63.6809	16.2087	1218.74	1007.22	120.1	282.452	45.8227	2.0135	9.04	6
1006	黟县	1006	安徽省	黄山市	845.671	华东	44.1126	15.2057	1788.94	988.94	227.5	95.4532	35.1961	2.7934	7.94	4
1007	富阳市	1007	浙江省	杭州市	1830.42	华东	48.5573	16.6411	1537.38	1010.66	46.5	392.094	57.9906	4.1328	8.86	5
1008	岱山县	1008	浙江省	舟山市	268.28	华东	30.081	16.6536	1268.86	1014.54	37.1	753.557	61.0351	4.416	7.88	7
1009	武穴市	1009	湖北省	黄冈市	1222.75	华中	61.1356	16.4556	1405.42	1012.56	23.5	526.884	42.0463	2.0861	8	6
1010	西塞山区	1010	湖北省	黄石市	115.543	华中	66.7473	17.3083	1464.32	1011.82	32.2	2022.68	100	2.87875	9.87	6
1011	长寿区	1011	重庆市	重庆市	1420.43	西南	68.2884	17.1768	1019.9	969.4	377.6	542.095	53.0203	3.2263	8.62	8
1012	宣恩县	1012	湖北省	恩施土家族苗族自治州	2769.07	华中	39.0464	15.8883	1373.92	953.7	571.8	112.084	23.6339	2.5261	7.74	4
1013	江陵县	1013	湖北省	荆州市	1028.87	华中	79.4297	16.6058	1195.26	1010.52	38.4	322.048	30.0078	1.7539	8.03	6
1014	下陆区	1014	湖北省	黄石市	60.594	华中	70.348	17.4953	1464.32	1011.82	32.2	2914.71	100	2.87875	10.49	6
1015	鹤峰县	1015	湖北省	恩施土家族苗族自治州	2898.06	华中	32.6737	15.8642	1581.48	953.54	539.8	68.9745	26.0926	1.9563	8.23	4
1016	滨江区	1016	浙江省	杭州市	75.606	华东	57.1694	17.4361	1539.52	1011.2	41.7	4219.6	100	4.99365	11.34	5
1017	雨城区	1017	四川省	雅安市	1054.52	西南	63.6435	14.7402	1718.92	942.64	627.6	337.19	58.7617	2.8027	9.58	5
1018	铁山区	1018	湖北省	黄石市	28.1897	华中	70.5489	17.1718	1464.32	1011.82	32.2	2033.62	100	2.87875	9.75	6
1019	林芝县	1019	西藏自治区	林芝市	8530.24	西南	5.36204	8.818	632.64	709.28	2991.8	6.41271	64.3103	4.967	8.89	1
1020	上城区	1020	浙江省	杭州市	23.0075	华东	59.8488	17.272	1539.52	1011.2	41.7	14977.5	100	4.99365	11.47	5
1021	黄石港区	1021	湖北省	黄石市	30.7492	华中	70.8792	17.1173	1464.32	1011.82	32.2	7294.95	100	2.87875	11.46	5
1022	名山县	1022	四川省	雅安市	616.43	西南	74.9312	14.5256	1502.92	934.86	691.3	416.079	20.3252	2.9372	8.29	4
1023	丰都县	1023	重庆市	重庆市	2891.31	西南	54.4667	17.173	984.74	979.38	290.5	224.529	34.5054	3.5367	7.94	8
1024	上虞市	1024	浙江省	绍兴市	1404.84	华东	46.6508	17.0142	1580	1015.5	6.4	554.805	50.2376	3.525	8.41	7
1025	绍兴县	1025	浙江省	绍兴市	1217.66	华东	49.5171	16.8994	1563.34	1015.08	7.9	846.578	67.0293	4.001	8.39	6
1026	彭山县	1026	四川省	眉山市	477.672	西南	95.7945	14.2658	963.3	963.2	437	598.505	52.5903	2.6537	8.35	7
1027	嘉鱼县	1027	湖北省	咸宁市	1031.59	华中	76.2864	17.0479	1438.54	1009.54	61.7	309.42	37.4284	1.9089	8.87	6
1028	雁江区	1028	四川省	资阳市	1617.97	西南	79.9017	15.2132	926.98	965.38	417	559.793	41.5562	3.3245	8.33	7
1029	东坡区	1029	四川省	眉山市	1348.78	西南	94.9572	14.0201	943.72	965.5	415.4	609.33	42.2881	3.2659	8.68	7
1030	安岳县	1030	四川省	资阳市	2687.38	西南	81.4865	16.1395	1048.62	973.88	383.6	424.705	19.8579	2.545	7.58	7
1031	黄梅县	1031	湖北省	黄冈市	1702.92	华中	60.1637	15.8153	1447.64	1012.54	32	504.313	33.0257	2.1273	8.2	5
1032	南木林县	1032	西藏自治区	日喀则市	8109.42	西南	3.8864	6.62384	451.16	625.92	4000	9.23987	6.1057	4.9845	4.23	1
1033	公安县	1033	湖北省	荆州市	2267.73	华中	75.8752	16.5832	1195.26	1010.52	38.4	388.55	33.2449	2.3471	8.57	8
1034	墨竹工卡县	1034	西藏自治区	拉萨市	5507.24	西南	2.9813	7.31959	570.76	640.54	3804.3	8.11187	9.27609	4.648	5.25	1
1035	旌德县	1035	安徽省	宣城市	901.944	华东	44.2248	14.843	1447.9	990.36	220.2	133.089	37.1871	2.7713	7.74	4
1036	大冶市	1036	湖北省	黄石市	1572.48	华中	66.6974	16.9995	1556.3	1010.98	40.3	578.529	49.4653	2.1659	8.62	5
1037	大竹县	1037	四川省	达州市	2091.29	西南	60.3493	16.0037	1253.62	965.98	418	419.304	31.1941	2.7036	7.9	6
1038	仁寿县	1038	四川省	眉山市	2607.77	西南	89.6272	14.6444	912.12	963.4	436.5	472.846	21.6366	2.3716	7.79	8
1039	芒康县	1039	西藏自治区	昌都市	11575.7	西南	4.4291	10.4174	621.36	637.04	3846	7.03186	5.27402	4.9091	3.04	1
1040	蒲江县	1040	四川省	成都市	572.917	西南	87.5437	13.8772	1207.48	955.22	578.4	418.145	30.5011	2.6298	8.68	6
1041	绩溪县	1041	安徽省	宣城市	1116.27	华东	41.899	15.6905	1600.76	993.8	191.1	139.865	41.1396	3.3596	8.44	4
1042	天全县	1042	四川省	雅安市	2372.73	西南	41.0305	12.6638	1581.2	927.82	818.7	56.5391	39.4948	2.2413	8.05	3
1043	邻水县	1043	四川省	广安市	1916.05	西南	63.3903	16.341	1262.02	968.26	391.5	367.786	26.767	2.7153	8.15	7
1044	余姚市	1044	浙江省	宁波市	1472.7	华东	40.4786	17.0028	1622.26	1015.84	38	686.263	66.5812	4.7051	8.61	6
1045	下城区	1045	浙江省	杭州市	31.0888	华东	64.55	17.19	1539.52	1011.2	41.7	16922.3	100	4.99365	11.77	5
1046	西湖区-杭州	1046	浙江省	杭州市	299.163	华东	56.2863	17.1354	1539.52	1011.2	41.7	2741.03	91.7771	4.99365	12.22	5
1047	石台县	1047	安徽省	池州市	1429.01	华东	46.3126	15.9895	1607.72	1001.78	118.5	64.5468	31.9912	2.6325	7.39	5
1048	松滋市	1048	湖北省	荆州市	2171.36	华中	72.0939	16.3527	1131.4	1007.84	69.5	352.733	35.4498	2.0317	8.68	6
1049	合川区	1049	重庆市	重庆市	2326.56	西南	77.092	17.006	1135.98	975.66	364.5	555.769	55.8188	2.7467	8.11	7
1050	梁子湖区	1050	湖北省	鄂州市	529.499	华中	70.2898	16.8337	1313.56	1011.72	35.3	269.326	31.6665	1.38184	8.07	5
1051	江干区	1051	浙江省	杭州市	213.362	华东	60.824	17.2446	1539.52	1011.2	41.7	4681.18	95.4168	4.99365	11.26	5
1052	萧山区	1052	浙江省	杭州市	1413.15	华东	56.7235	16.8913	1552.3	1011.26	96.5	1069.45	66.3111	4.99365	8.77	5
1053	拱墅区	1053	浙江省	杭州市	68.9988	华东	64.2152	17.0354	1539.52	1011.2	41.7	7998.32	100	4.99365	11.08	5
1054	五峰土家族自治县	1054	湖北省	宜昌市	2395.75	华中	30.1979	15.5602	1210.46	944.58	243.2	78.8577	30.0053	1.6075	8.25	4
1055	望江县	1055	安徽省	安庆市	1331.13	华东	63.2668	16.4946	1316.78	1010.9	60	395.689	32.9505	2.2925	7.23	8
1056	宿松县	1056	安徽省	安庆市	2354.31	华东	60.2427	16.3025	1440.42	1009.12	54.7	242.544	29.73	2.6861	7.61	5
1057	沙市区	1057	湖北省	荆州市	517.857	华中	80.706	16.5698	1020.26	1011.9	31.8	1159.26	83.9044	2.65076	10.17	6
1058	谢通门县	1058	西藏自治区	日喀则市	14027.7	西南	2.39437	6.78066	451.16	625.92	4000	3.01403	9.8439	4.9845	4.31	1
1059	潼南县	1059	重庆市	重庆市	1602.77	西南	80.66	16.4012	1018.52	978.98	331.7	399.299	38.6078	3.5367	7.72	7
1060	鄂城区	1060	湖北省	鄂州市	551.663	华中	72.3191	17.0206	1313.56	1011.72	35.3	1212.2	69.0536	1.38184	9.48	5
1061	左贡县	1061	西藏自治区	昌都市	11878.6	西南	4.26754	8.61207	406.86	641.88	3780	3.73108	8.0731	4.9091	2.58	1
1062	慈溪市	1062	浙江省	宁波市	1041.83	华东	47.0004	17.1866	1443.36	1015.78	5.4	1403.67	72.4805	4.2277	8.43	7
1063	临安市	1063	浙江省	杭州市	3114.82	华东	43.0848	16.3546	1512.62	1003.12	117.6	181.926	47.8676	3.9533	8.88	5
1064	林周县	1064	西藏自治区	拉萨市	4485.98	西南	5.0985	6.79434	459.84	604.38	4200	11.2007	5.81539	4.648	4.73	1
1065	华蓥市	1065	四川省	广安市	459.131	西南	64.6268	16.1859	1262.02	968.26	391.5	606.274	42.8325	3.4158	7.72	6
1066	蓬溪县	1066	四川省	遂宁市	1246.37	西南	73.94	16.2592	1118.9	969.02	394.5	443.88	27.0046	2.2641	7.8	6
1067	平湖市	1067	浙江省	嘉兴市	537.451	华东	52.5603	16.8472	1372.9	1015.92	4	1250.04	51.6336	3.3341	8.29	6
1068	东至县	1068	安徽省	池州市	3252.43	华东	54.7109	16.6829	1600.62	1013.82	17.6	143.979	43.7053	3.086	7.79	5
1069	天门市	1069	湖北省	天门市	2636.74	华中	81.2113	16.6381	1079.12	1011.88	31.9	538.131	43.1679	2.4	8.54	5
1070	垫江县	1070	重庆市	重庆市	1489.07	西南	64.3541	16.3659	1216.78	964.08	416.1	473.087	34.2709	3.5367	7.98	7
1071	黄山区	1071	安徽省	黄山市	1770.84	华东	45.2606	12.8381	2028.22	904.95	1016.9	83.3617	47.6148	3.0938	8.04	3
1072	新津县	1072	四川省	成都市	324.79	西南	93.9279	14.5856	973.02	960.08	467	930.445	40.4167	2.582	8.91	6
1073	迎江区	1073	安徽省	安庆市	7.38703	华东	61.7995	16.4636	1528.3	1011.54	1011.54	33989.3	71.4697	2.7773	9.86	7
1074	雅江县	1074	四川省	甘孜藏族自治州	7570.48	西南	5.94151	10.2518	723.92	737.76	2600.9	6.63432	14.5226	3.4915	4.77	2
1075	江夏区	1075	湖北省	武汉市	2001.61	华中	73.9429	17.0155	1412.86	1006.78	73.5	394.741	47.9616	4.08061	11.24	6
1076	武胜县	1076	四川省	广安市	970.937	西南	76.2785	16.47	1026.26	976.84	315.9	603.153	22.5247	3.1794	7.66	6
1077	大观区	1077	安徽省	安庆市	10.7075	华东	64.1384	16.7545	1528.3	1011.54	62	25683.3	71.8701	2.7773	9.93	7
1078	石柱土家族自治县	1078	重庆市	重庆市	3013.36	西南	39.8553	16.0067	950.72	941.82	632.3	137.737	32.327	3.5367	7.77	5
1079	邛崃市	1079	四川省	成都市	1378.74	西南	79.8672	13.8371	1055.3	954.62	518.5	444.43	31.0238	2.8273	8.47	5
1080	余杭区	1080	浙江省	杭州市	1230.18	华东	56.7276	16.7263	1539.52	1011.2	41.7	951.318	60.904	4.99365	10.14	5
1081	利川市	1081	湖北省	恩施土家族苗族自治州	4629.55	华中	35.2917	15.0737	1147.48	894.32	1074.1	141.287	29.9267	2.5166	8.19	4
1082	安居区	1082	四川省	遂宁市	1266.12	西南	78.816	16.3396	1104.08	972.84	355	504.791	13.7022	2.8458	7.76	7
1083	忠县	1083	重庆市	重庆市	2195.02	西南	64.1343	16.3219	1045.86	975.56	325.6	342.332	32.925	3.5367	7.64	7
1084	海宁市	1084	浙江省	嘉兴市	716.625	华东	60.772	16.7175	1354.24	1015.82	5.3	1126.06	49.2821	3.6019	8.47	5
1085	汉阳区	1085	湖北省	武汉市	114.722	华中	79.3804	16.6617	1276.68	1012.82	23.6	5091.41	100	4.08061	11.03	6
1086	工布江达县	1086	西藏自治区	林芝市	13001.6	西南	2.91627	6.59483	740.04	588.74	4488.8	2.30194	13.4886	4.967	5.69	1
1087	华容区	1087	湖北省	鄂州市	490.892	华中	73.593	16.6783	1313.56	1011.72	35.3	483.473	42.472	1.38184	8.62	4
1088	乐至县	1088	四川省	资阳市	1425.37	西南	76.2853	15.3786	1052.44	960.22	462.6	383.596	28.8286	2.5188	7.52	3
1089	武昌区	1089	湖北省	武汉市	91.3288	华中	80.0395	16.731	1412.86	1006.78	73.5	13295.8	100	4.08061	12.56	6
1090	巴塘县	1090	四川省	甘孜藏族自治州	7663.45	西南	3.94988	11.2807	375.74	741.64	2589.2	6.34819	17.5091	3.1695	5.08	2
1091	硚口区	1091	湖北省	武汉市	39.291	华中	81.2835	16.6624	1276.68	1012.82	23.6	21115.9	100	4.08061	10.74	5
1092	猇亭区	1092	湖北省	宜昌市	115.583	华中	77.745	16.5702	1106.8	997.4	256.5	529.748	75.1151	2.53092	10.28	8
1093	江汉区	1093	湖北省	武汉市	28.6369	华中	81.4036	16.7132	1276.68	1012.82	23.6	23944.6	100	4.08061	11.25	6
1094	简阳市	1094	四川省	成都市	2217.46	西南	82.6025	14.7318	912.3	961.6	448.5	483.081	34.1095	2.4891	7.81	7
1095	黄州区	1095	湖北省	黄冈市	370.484	华中	72.2661	16.638	1235.8	1013.04	26.2	989.973	73.0323	2.3987	10.43	6
1096	嵊泗县	1096	浙江省	舟山市	75.569	华东	32.4578	17.2466	1062.72	1007.44	79.6	1007.13	62.3798	3.783	7.78	5
1097	船山区	1097	四川省	遂宁市	595.006	西南	76.8229	16.9543	1104.08	972.84	355	1103.79	70.3837	2.9644	8.97	7
1098	枝江市	1098	湖北省	宜昌市	1350.95	华中	76.7573	16.2827	1055.5	1009.74	66.4	367.144	44.0319	2.04	9.22	6
1099	武侯区	1099	四川省	成都市	119.689	西南	92.988	15.0245	988.02	956.86	494.6	11493.9	99.9529	4.3493	11.41	9
1100	荆州区	1100	湖北省	荆州市	1040.46	华中	77.3273	16.6428	1020.26	1011.9	31.8	532.221	72.316	2.65076	10.18	7
1101	波密县	1101	西藏自治区	林芝市	16665	西南	5.84781	8.72484	867.24	732.74	2736	2.009	26.7981	4.967	5.79	1
1102	双流县	1102	四川省	成都市	1072.19	西南	89.7649	14.704	988.02	956.86	494.6	1193.75	62.1224	5.7176	9.42	7
1103	青山区-武汉	1103	湖北省	武汉市	48.6301	华中	80.2082	16.7209	1412.86	1006.78	73.5	9985.72	100	4.08061	11.46	6
1104	锦江区	1104	四川省	成都市	62.3615	西南	92.7261	15.0706	988.02	956.86	494.6	11071.3	100	4.3164	11.64	8
1105	蕲春县	1105	湖北省	黄冈市	2392.85	华中	58.301	16.5203	1406.96	1011.62	35.1	304.158	32.13	2.0674	7.99	5
1106	恩施市	1106	湖北省	恩施土家族苗族自治州	3963.78	华中	40.7249	15.8583	1301.14	962.26	454.4	189.106	42.7052	3.2307	9.12	3
1107	蔡甸区	1107	湖北省	武汉市	1100.21	华中	80.1043	16.683	1272.4	1011.52	23.6	562.613	51.0779	4.08061	10.08	5
1108	金山区	1108	上海市	上海市	574.29	华东	51.3007	16.5902	1206.1	1015.86	5.2	1275.38	61.7609	5.467	9.26	6
1109	德清县	1109	浙江省	湖州市	947.804	华东	57.0314	16.5698	1512.98	1013.62	102	518.872	50.0259	3.3701	8.42	5
1110	洪山区	1110	湖北省	武汉市	569.2	华中	77.4949	16.8565	1412.86	1006.78	73.5	2442.45	80.2895	4.08061	13.14	6
1111	伍家岗区	1111	湖北省	宜昌市	78.6722	华中	82.3948	16.6685	1106.8	997.4	256.5	2722.61	100	2.53092	10.86	8
1112	沙洋县	1112	湖北省	荆门市	2189.15	华中	79.1616	16.3441	792.38	994.14	191.9	265.602	30.2685	2.0609	8.78	6
1113	江岸区	1113	湖北省	武汉市	76.3824	华中	80.5821	16.5751	1276.68	1012.82	23.6	11729.9	100	4.08061	11.49	5
1114	理塘县	1114	四川省	甘孜藏族自治州	14007.3	西南	2.74085	8.8872	698.88	629.4	3948.9	4.92928	30.3884	3.9794	5.2	2
1115	龙泉驿区	1115	四川省	成都市	564.035	西南	83.3901	14.6765	841.36	954.26	505.3	1360.2	60.7477	3.7847	10.08	8
1116	青羊区	1116	四川省	成都市	63.5936	西南	88.8964	15.8939	988.02	956.86	494.6	13022.4	100	4.5483	12.13	9
1117	大英县	1117	四川省	遂宁市	710.765	西南	74.3675	15.8378	1055.96	969.14	383.3	673.871	29.5632	2.7372	7.96	6
1118	宜秀区	1118	安徽省	安庆市	433.694	华东	63.5659	16.6637	1528.3	1011.54	62	586.66	76.0312	2.7773	9.59	7
1119	成华区	1119	四川省	成都市	105.346	西南	89.848	14.8394	910	954.42	514.5	8911.47	93.1282	3.9892	10.86	8
1120	太湖县	1120	安徽省	安庆市	2030.24	华东	57.459	16.5802	1544.9	1005.64	105.1	253.804	22.8053	2.9622	8	5
1121	长阳土家族自治县	1121	湖北省	宜昌市	3427.41	华中	42.904	15.9365	1258.6	999.54	177.9	113.271	24.2149	1.5243	8.72	5
1122	点军区	1122	湖北省	宜昌市	534.078	华中	71.184	16.647	1106.8	997.4	256.5	194.159	62.1027	2.53092	8.86	8
1123	芦山县	1123	四川省	雅安市	1179.58	西南	51.242	13.7453	1356.52	936.22	744.1	92.4284	37.1477	2.5444	8.03	3
1124	宁国市	1124	安徽省	宣城市	2423.01	华东	47.2951	16.1442	1386.12	1009.01	59.25	155.533	61.3203	3.949	8.14	5
1125	东西湖区	1125	湖北省	武汉市	475.86	华中	79.1247	16.6121	1276.68	1012.82	23.6	949.97	60.098	4.08061	10.67	6
1126	岳池县	1126	四川省	广安市	1465.81	西南	70.986	16.3567	1081.14	967.48	403.7	531.199	22.4357	2.771	7.4	6
1127	贵池区	1127	安徽省	池州市	2546.68	华东	56.6338	16.1743	1583.42	1013.16	15	233.743	48.5701	3.252	8.38	6
1128	西陵区	1128	湖北省	宜昌市	78.2519	华中	80.8623	17.1522	1106.8	997.4	256.5	6543.91	100	2.53092	11.6	8
1129	桐乡市	1129	浙江省	嘉兴市	716.145	华东	63.2517	16.5662	1373.56	1015.9	6	1139.22	49.0799	3.562	8	6
1130	金牛区	1130	四川省	成都市	96.56	西南	88.3311	15.2852	910	954.42	514.5	12435.5	100	3.9643	11.09	8
1131	浠水县	1131	湖北省	黄冈市	1967.44	华中	66.206	16.6451	1401.02	1008.38	61.8	443.546	27.0337	1.832	8.04	5
1132	大邑县	1132	四川省	成都市	1268.37	西南	68.3847	13.8955	1136.88	953.52	544.7	395.94	35.0256	2.2524	8.55	4
1133	怀宁县	1133	安徽省	安庆市	1612.63	华东	66.5287	16.4214	1381.62	1011.96	35.5	367.567	37.3758	2.7808	7.92	6
1134	南湖区	1134	浙江省	嘉兴市	430.36	华东	59.2716	16.6377	1271.46	1015.72	4.8	1423.61	76.9679	3.85918	9.66	6
1135	广安区	1135	四川省	广安市	1542.18	西南	68.1808	15.966	1107.8	972.14	394.5	556.46	36.998	2.8301	7.85	6
1136	青阳县	1136	安徽省	池州市	1193.77	华东	54.4777	15.8039	1668.9	1012.42	31	206.682	40.3438	3.0491	7.83	5
1137	泾县	1137	安徽省	宣城市	2011.57	华东	50.8802	15.636	1634.08	1009.66	57.3	148.916	37.5487	3.1641	7.49	5
1138	汉川市	1138	湖北省	孝感市	1650.99	华中	82.6721	16.5126	1149.26	1012.54	25	615.091	46.1708	1.9087	8.64	5
1139	狮子山区	1139	安徽省	铜陵市	13.0136	华东	67.0286	16.6663	1356.98	1013.56	11	8782.91	89.1274	3.60817	9.1	8
1140	铜官山区	1140	安徽省	铜陵市	30.835	华东	67.0286	16.6663	1356.98	1013.56	11	9332.43	98.5916	3.60817	10.55	6
1141	安吉县	1141	浙江省	湖州市	1873.62	华东	49.6999	16.3341	1489.58	1011.32	72.2	249.011	47.4873	3.6259	8.27	7
1142	温江区	1142	四川省	成都市	287.054	西南	82.5709	15.8544	973.84	950.84	547.7	1592.28	61.0204	4.1838	10.39	7
1143	崇州市	1143	四川省	成都市	1096.39	西南	72.6416	14.5462	977.22	951.42	541.7	602.995	31.227	3.027	8.47	5
1144	梁平县	1144	重庆市	重庆市	1875.12	西南	57.8617	16.4741	1309	960.9	454.5	366.656	34.2901	3.5367	7.84	6
1145	团风县	1145	湖北省	黄冈市	790.664	华中	68.5663	16.4617	1229.9	1012.24	28.1	428.259	26.0516	1.6379	7.74	5
1146	建始县	1146	湖北省	恩施土家族苗族自治州	2666.05	华中	36.2841	15.8338	1303.12	945.74	609.2	154.55	25.2338	2.1636	7.97	4
1147	青白江区	1147	四川省	成都市	390.356	西南	82.9918	14.6134	858.1	961.72	493.5	978.062	45.9486	3.0641	8.65	6
1148	郊区-铜陵	1148	安徽省	铜陵市	50.679	华东	63.4333	16.7869	1356.98	1013.56	11	1426.65	73.8565	3.60817	7.98	6
1149	嘉陵区	1149	四川省	南充市	1164.37	西南	74.8653	16.7121	1053.62	977.72	347	521.857	28.2778	2.6644	8.03	6
1150	南浔区	1150	浙江省	湖州市	696.791	华东	62.682	16.5593	1373.56	1015.9	6	769.319	45.499	3.79672	7.71	5
1151	宝兴县	1151	四川省	雅安市	3118.5	西南	32.139	12.6084	960.98	900.66	1022	17.9766	27.8987	2.4878	7.94	4
1152	金堂县	1152	四川省	成都市	1152.51	西南	78.2156	14.7324	858.1	961.72	493.5	622.319	26.0509	2.801	7.9	5
1153	郫县	1153	四川省	成都市	419.713	西南	79.943	15.6232	1002.38	949.58	558.5	2135.18	65.7969	3.6099	10.19	7
1154	昂仁县	1154	西藏自治区	日喀则市	27495.1	西南	3.55955	7.21538	376.44	624.58	4000	1.87204	2.02246	4.9845	3.53	1
1155	吴兴区	1155	浙江省	湖州市	858.447	华东	59.6591	16.5874	1139.78	1014	16.7	882.018	66.6396	3.79672	9.18	6
1156	新都区	1156	四川省	成都市	499.143	西南	83.1241	14.9166	910	954.42	514.5	1554.07	55.1586	3.2634	9.07	7
1157	秀洲区	1157	浙江省	嘉兴市	544.909	华东	61.1634	16.5681	1271.46	1015.72	4.8	1081.32	49.4025	3.85918	8.37	6
1158	高坪区	1158	四川省	南充市	841.493	西南	72.3247	16.9685	1053.62	977.72	347	652.784	34.0311	2.4261	8.33	6
1159	麻城市	1159	湖北省	黄冈市	3598.07	华中	63.9836	16.431	1173.6	1008.24	74.3	235.985	35.6465	1.6117	7.94	6
1160	万州区	1160	重庆市	重庆市	3476.22	西南	54.5698	16.8165	1193.28	983.98	257	449.641	54.999	3.0326	8.89	5
1161	八宿县	1161	西藏自治区	昌都市	12348.5	西南	4.39733	9.14105	244.46	684.46	3260	3.15997	11.6886	4.9091	4.32	1
1162	奉贤区	1162	上海市	上海市	714.978	华东	45.8788	16.4108	1141.86	1015.48	4.6	1515.38	58.7511	4.7531	9.19	6
1163	嘉善县	1163	浙江省	嘉兴市	509.085	华东	58.6096	16.5404	1272.38	1016.1	2.6	1127.88	50.2603	3.2114	8.34	7
1164	新洲区	1164	湖北省	武汉市	1489.68	华中	73.9363	16.4744	1182.92	1011.56	40.7	569.758	46.2689	4.08061	8.88	5
1165	当雄县	1165	西藏自治区	拉萨市	10231.8	西南	3.09107	5.19584	459.84	604.38	4200	4.54106	11.9192	4.648	4.61	1
1166	掇刀区	1166	湖北省	荆门市	547.506	华中	79.0366	16.1536	792.38	994.14	191.9	496.744	74.9557	3.11987	10.01	6
1167	潜山县	1167	安徽省	安庆市	1703.38	华东	59.6095	16.2956	1629.59	957.95	516.3	293.706	33.1364	2.916	7.75	6
1168	尼玛县	1168	西藏自治区	那曲市	189777	西南	2.76832	7.76264	334.3	576.12	4672	0.220548	3.46434	5.7729	3.44	1
1169	枞阳县	1169	安徽省	铜陵市	1874.3	华东	63.733	16.2317	1388.54	1009.24	58.3	447.479	22.6506	2.9157	7.21	6
1170	顺庆区	1170	四川省	南充市	544.451	西南	72.027	16.8089	987.62	969.84	378.4	1289.24	75.7399	2.8063	9.8	6
1171	铜陵县	1171	安徽省	铜陵市	952.584	华东	63.6167	16.5456	1356.98	1013.56	11	262.019	34.9687	4.0674	7.74	8
1172	广汉市	1172	四川省	德阳市	563.06	西南	80.9693	14.539	836.52	959.54	468	1049.83	39.9029	3.531	8.64	6
1173	应城市	1173	湖北省	孝感市	1100.23	华中	78.9285	16.3009	1033.1	1011.72	30.4	539.715	50.8622	2.0105	8.54	3
1174	英山县	1174	湖北省	黄冈市	1451.65	华中	55.0668	16.3591	1418.3	1000.9	123.8	246.13	29.2805	1.6255	8.11	6
1175	察雅县	1175	西藏自治区	昌都市	8262.61	西南	4.62916	9.14425	460.46	680.82	3315	6.87301	7.60887	4.9091	2.52	1
1176	孝南区	1176	湖北省	孝感市	1019.52	华中	77.5087	16.5411	1032.18	1012.88	25.5	890.875	64.1225	2.41235	9.45	6
1177	洛隆县	1177	西藏自治区	昌都市	8032.25	西南	5.46392	7.34573	411.58	653.8	3640	5.91254	12.2339	4.9091	4.79	1
1178	射洪县	1178	四川省	遂宁市	1507.68	西南	68.7369	15.5556	1055.96	969.14	383.3	613.214	38.8018	2.8468	8.2	5
1179	松江区	1179	上海市	上海市	600.946	华东	53.3321	16.5021	1195.86	1015.6	8.1	2633.18	84.8642	4.0049	10.13	6
1180	南陵县	1180	安徽省	芜湖市	1267.25	华东	60.5537	16.1293	1411.2	1012.6	39	319.02	35.0825	3.5186	7.74	5
1181	当阳市	1181	湖北省	宜昌市	2160.51	华中	75.8953	16.1106	930.46	1004.98	91.8	216.751	39.2538	1.962	9.16	6
1182	长兴县	1182	浙江省	湖州市	1427.06	华东	58.5931	16.3938	1216.6	1013.94	25	449.862	48.969	3.6309	8.43	7
1183	岳西县	1183	安徽省	安庆市	2387.02	华东	47.8945	16.1584	1520.84	965.42	434.2	134.744	23.4678	2.7918	7.74	5
1184	广德县	1184	安徽省	宣城市	2138.91	华东	56.3143	16.1954	1393.04	1011.4	43.1	227.8	46.1659	3.6308	7.97	4
1185	云梦县	1185	湖北省	孝感市	611.23	华中	77.7795	16.3277	978.8	1011.84	32.2	858.595	41.7023	2.0267	8.31	8
1186	徐汇区	1186	上海市	上海市	54.6768	华东	49.7608	16.6144	1062.92	1010.8	54.4	19846.3	100	6.8766	12.28	5
1187	繁昌县	1187	安徽省	芜湖市	619.945	华东	63.2412	16.2267	1438.02	1013.08	60.9	415.785	43.8428	4.0006	7.97	5
1188	卢湾区	1188	上海市	上海市	8.13958	华东	48.682	16.502	1247.98	1015.42	4.6	30564.1	100	7.8484	11.9	5
1189	吴江市	1189	江苏省	苏州市	1204.22	华东	60.2594	16.5759	1128.04	1015.6	4.7	1057.8	61.3693	4.4393	8.93	5
1190	长宁区	1190	上海市	上海市	36.7954	华东	50.3154	16.5898	1247.98	1015.42	4.6	18767.8	100	8.194	12.29	5
1191	静安区	1191	上海市	上海市	7.55893	华东	49.32	16.7954	1247.98	1015.42	4.6	32648.6	100	8.7208	12.21	5
1192	黄浦区-上海	1192	上海市	上海市	12.3291	华东	48.682	16.502	1251.32	1015.98	4.4	34867.9	100	12.5949	11.16	5
1193	开江县	1193	四川省	达州市	1040.77	西南	54.7306	16.0859	1271.54	959.76	467.5	413.999	29.1401	2.0787	7.91	6
1194	西充县	1194	四川省	南充市	1138.2	西南	69.0268	16.1768	987.62	969.84	378.4	451.366	27.5	2.3473	7.96	5
1195	闵行区	1195	上海市	上海市	374.46	华东	50.2428	16.4704	1223.38	1014.82	5.5	6487.67	100	5.6145	11.01	4
1196	渠县	1196	四川省	达州市	1997.57	西南	64.8056	15.7587	1162.16	979.02	295.1	578.943	24.6458	2.6396	7.8	5
1197	桐城市	1197	安徽省	安庆市	1638.98	华东	65.8767	16.1382	1286.68	1005.9	85.4	405.408	40.5364	3.0735	8.28	6
1198	罗田县	1198	湖北省	黄冈市	2137.63	华中	57.9325	16.2883	1366.98	1001.6	123.1	254.791	31.0989	1.9653	8.45	5
1199	蓬安县	1199	四川省	南充市	1330.92	西南	65.1234	16.0612	1037	975.7	324.9	426.302	35.3438	2.447	7.97	6
1200	中江县	1200	四川省	德阳市	2196.51	西南	72.0255	14.9629	789.96	965.02	423.5	540.294	22.6882	2.9006	7.81	5
1201	青浦区	1201	上海市	上海市	678.197	华东	55.5167	16.5309	1092.78	1015.8	4	1593.96	75.4296	4.2938	9.08	6
1202	嘉黎县	1202	西藏自治区	那曲市	13113.1	西南	1.46268	4.6148	740.04	588.74	4488.8	2.46746	8.90716	5.7729	3.33	1
1203	贡觉县	1203	西藏自治区	昌都市	6325.59	西南	3.83433	9.64304	651.94	700.52	3260	6.39213	7.1524	4.9091	3.09	1
1204	三山区	1204	安徽省	芜湖市	292.797	华东	65.3918	16.2395	1191	1015.16	10.2	493.099	32.7501	3.39028	7.11	4
1205	普陀区-上海	1205	上海市	上海市	56.774	华东	50.516	16.8304	1142.08	1015.82	5.5	22702	100	7.0071	11.71	6
1206	郎溪县	1206	安徽省	宣城市	1124.98	华东	61.7361	16.1562	1197.98	1014.42	16.5	285.006	32.4483	2.8632	7.41	4
1207	宣州区	1207	安徽省	宣城市	2637.16	华东	59.4769	16.2671	1386.12	1009.01	59.25	292.925	40.7847	3.24046	7.89	5
1208	沧浪区	1208	江苏省	苏州市	25.4944	华东	59.9274	16.5464	1094.62	1015.9	8	15495.4	100	4.8407	11.73	5
1209	芜湖县	1209	安徽省	芜湖市	703.333	华东	64.5355	16.8009	1235.74	1013.9	40	418.065	38.1218	4.0389	7.83	4
1210	虹口区	1210	上海市	上海市	23.4935	华东	49.468	16.7177	1251.32	1015.98	4.4	36285.6	100	7.4005	11.83	5
1211	闸北区	1211	上海市	上海市	28.1848	华东	49.32	16.7954	1142.08	1015.82	5.5	29466.1	100	6.1997	11.5	5
1212	镜湖区	1212	安徽省	芜湖市	47.8787	华东	66.3341	16.4772	1191	1015.16	10.2	11139.2	94.8501	3.39028	10.6	4
1213	弋江区	1213	安徽省	芜湖市	172.772	华东	65.2796	16.2513	1191	1015.16	10.2	1791.46	83.908	3.39028	10.52	4
1214	吴中区	1214	江苏省	苏州市	2276.11	华东	60.78	16.5149	1139.78	1014	16.7	508.376	66.2165	4.8407	9.84	4
1215	杨浦区	1215	上海市	上海市	60.7987	华东	48.5697	16.787	1251.32	1015.98	4.4	21599.5	100	7.1326	11.85	5
1216	旌阳区	1216	四川省	德阳市	618.35	西南	78.1858	14.6666	1085.32	946.26	589	1188.76	72.1186	4.803	9.62	6
1217	平江区	1217	江苏省	苏州市	22.6977	华东	59.9274	16.5464	1094.62	1015.9	8	42474.2	96.3367	4.8407	11.18	5
1218	黄陂区	1218	湖北省	武汉市	2246	华中	74.7613	16.3086	1207.48	1012	31.4	389.553	35.0923	4.08061	8.64	5
1219	都江堰市	1219	四川省	成都市	1195.32	西南	64.1289	15.3679	1302.46	934.2	698.5	550.477	48.2719	3.3788	9.11	5
1220	远安县	1220	湖北省	宜昌市	1750.13	华中	58.4412	15.8808	917.36	999.32	141.5	105.439	38.7093	2.34	8.91	5
1221	奉节县	1221	重庆市	重庆市	4121.95	西南	40.3017	16.2983	1021.2	979.8	299.8	202.394	32.2804	3.5367	7.62	5
1222	金阊区	1222	江苏省	苏州市	32.8074	华东	59.9274	16.5464	1094.62	1015.9	8	8864.77	100	4.8407	10.69	5
1223	巴东县	1223	湖北省	恩施土家族苗族自治州	3367.79	华中	40.6902	16.1768	1053.72	975.82	334	124.96	26.0137	1.9103	8.14	4
1224	浦东新区	1224	上海市	上海市	1515.53	华东	42.7105	16.3896	1168.7	1015.98	4.4	3328.5	88.9525	8.8802	10.69	6
1225	营山县	1225	四川省	南充市	1641.96	西南	60.4983	15.6608	1133.92	974.12	406.2	456.608	24.5139	2.6636	7.64	5
1226	通川区	1226	四川省	达州市	439.106	西南	61.1685	16.2848	1285.46	973.82	344.9	1089.2	79.3406	3.304	9.7	6
1227	虎丘区	1227	江苏省	苏州市	336.955	华东	61.1678	16.4468	1094.62	1015.9	8	1697.77	82.2398	4.8407	10.57	5
1228	溧水县	1228	江苏省	南京市	1064.32	华东	62.9183	16.0854	1153.42	1013.34	30.4	395.863	48.9931	3.604	8.74	4
1229	边坝县	1229	西藏自治区	昌都市	8804.65	西南	2.80639	7.13384	411.58	653.8	3640	4.06229	8.30095	4.9091	3.54	1
1230	孝昌县	1230	湖北省	孝感市	1190.93	华中	73.809	16.2118	980.74	1009.9	51.6	494.293	31.0563	1.9933	8.22	5
1231	罗江县	1231	四川省	德阳市	479.219	西南	73.834	15.51	921.32	952.9	525.7	442.772	37.3584	2.9671	8.13	5
1232	云阳县	1232	重庆市	重庆市	3645.22	西南	49.6274	15.7009	1127.2	979.74	297.2	250.441	32.1648	3.5367	7.61	5
1233	三台县	1233	四川省	绵阳市	2657.07	西南	65.7232	15.2269	891.92	966.88	459.9	392.185	19.8395	2.6065	7.69	5
1234	彭州市	1234	四川省	成都市	1441.39	西南	62.9083	14.7997	976.94	947.02	581.7	529.273	34.5004	3.086	8.38	6
1235	京山县	1235	湖北省	荆门市	3521.36	华中	71.4929	16.198	854.16	1006.38	84.6	180.832	41.8265	2.3916	9.29	5
1236	安陆市	1236	湖北省	孝感市	1341.52	华中	74.7287	16.0166	888.58	1009.48	53.7	423.841	41.754	2	8.67	5
1237	东宝区	1237	湖北省	荆门市	1676.58	华中	72.5824	15.9842	792.38	994.14	191.9	215.31	61.5712	3.11987	10.55	6
1238	夷陵区	1238	湖北省	宜昌市	3417.88	华中	51.3616	16.3045	1076.8	1002.72	188.1	152.195	40.89	2.53092	9.18	8
1239	巫山县	1239	重庆市	重庆市	2967.7	西南	42.9873	16.0579	963.56	982.56	606.8	166.82	30.0152	3.5367	7.41	4
1240	盐亭县	1240	四川省	绵阳市	1650.03	西南	62.1065	15.3433	931.18	965.12	421.3	252.857	23.3085	2.8883	7.91	4
1241	高淳县	1241	江苏省	南京市	787.969	华东	64.3331	16.1673	1254.24	1014.1	16.6	529.372	48.8767	3.5292	8.27	5
1242	嘉定区	1242	上海市	上海市	446.302	华东	52.1855	16.6845	1166.5	1015.76	6.5	3296.49	83.1517	4.8796	9.86	6
1243	无为县	1243	安徽省	芜湖市	2436.3	华东	65.2988	16.2535	1168.84	1015.02	9.6	484.369	35.9441	3.3545	7.56	6
1244	鸠江区	1244	安徽省	芜湖市	246.867	华东	65.3574	16.1591	1191	1015.16	10.2	1295.52	92.3119	3.39028	10.07	4
1245	道孚县	1245	四川省	甘孜藏族自治州	7037.5	西南	4.3767	9.57793	647.38	708.94	3008.6	7.87155	17.4327	3.413	4.86	2
1246	什邡市	1246	四川省	德阳市	820.67	西南	56.7452	14.1735	905.88	952.2	535.7	502.952	45.4196	3.1732	8.31	4
1247	昆山市	1247	江苏省	苏州市	953.494	华东	57.5388	16.7657	1121.04	1015.68	3.2	1725.09	68.0068	4.1669	10.34	6
1248	霍山县	1248	安徽省	六安市	2039.07	华东	57.8351	15.807	1290.82	1005.84	86.4	154.553	59.4468	2.603	8.55	5
1249	相城区	1249	江苏省	苏州市	734.124	华东	60.4272	16.4127	1094.62	1015.9	8	943.91	65.063	4.8407	9.14	5
1250	达县	1250	四川省	达州市	2671.78	西南	62.78	16.46	1285.46	973.82	344.9	415.888	26.9289	2.2969	8.3	6
1251	舒城县	1251	安徽省	六安市	2106.64	华东	62.7277	15.9756	1151.12	1013.4	23.6	355.673	39.9681	2.8775	7.58	6
1252	庐江县	1252	安徽省	合肥市	2353.75	华东	66.1357	16.053	1120.5	1012.16	45.2	413.745	39.8311	2.7874	7.53	7
1253	兴山县	1253	湖北省	宜昌市	2314.17	华中	36.862	16.3807	947.9	976.58	336.8	73.7327	37.2039	1.6365	8.88	4
1254	南长区	1254	江苏省	无锡市	23.8961	华东	63.9242	16.7692	1163.26	1016.14	3.2	15839	100	4.97057	11.18	3
1255	红安县	1255	湖北省	黄冈市	1776.34	华中	70.4684	16.1594	981.38	1006.88	74.3	338.982	31.0777	1.8212	8.29	6
1256	滨湖区	1256	江苏省	无锡市	791.283	华东	60.8728	16.398	1163.26	1016.14	3.2	1550.45	76.0987	4.97057	10.66	3
1257	南部县	1257	四川省	南充市	2223.01	西南	62.2494	16.204	1015.26	966.92	405.7	418.318	26.8365	2.4533	7.42	5
1258	崇安区	1258	江苏省	无锡市	16.6732	华东	63.9242	16.7692	1163.26	1016.14	3.2	13734.8	100	4.97057	10.92	3
1259	钟祥市	1259	湖北省	荆门市	4416.14	华中	77.3741	16.2947	805.58	1008.38	108	231.54	42.9353	2.2445	9.16	5
1260	宜兴市	1260	江苏省	无锡市	1971.67	华东	61.7716	16.2728	1423.84	1014.54	16.4	626.647	57.5049	4.0141	9.17	4
1261	北塘区	1261	江苏省	无锡市	30.7535	华东	63.9242	16.7692	1163.26	1016.14	3.2	10954.7	100	4.97057	10.51	3
1262	白玉县	1262	四川省	甘孜藏族自治州	10263.3	西南	3.89177	9.32373	651.94	700.52	3260	5.48458	7.59282	3.3767	4.74	2
1263	仪陇县	1263	四川省	南充市	1802.42	西南	57.3166	15.8068	1228.96	939.06	655.7	515.988	37.2644	2.498	7.56	5
1264	措勤县	1264	西藏自治区	阿里地区	22819.9	西南	2.83118	7.42429	213.42	593.84	4278.6	0.640931	16.3066	6.1773	4.3	1
1265	新龙县	1265	四川省	甘孜藏族自治州	9257.23	西南	2.93768	8.74346	631.48	695.34	3000	5.44364	7.23116	3.3714	3.61	2
1266	溧阳市	1266	江苏省	常州市	1535.66	华东	64.3782	16.2851	1175.58	1015.78	5.9	488.078	49.1525	3.5976	8.85	3
1267	开县	1267	重庆市	重庆市	3974.88	西南	47.4595	15.6376	1306.6	988.72	216.5	291.917	35.8875	3.5367	7.84	5
1268	当涂县	1268	安徽省	马鞍山市	1368.52	华东	65.3465	16.2581	1115.92	1013.52	60	456.53	45.0725	3.8798	7.86	5
1269	绵竹市	1269	四川省	德阳市	1246	西南	54.8101	13.908	1085.32	946.26	589	383.521	40.1787	3.532	8.12	4
1270	梓潼县	1270	四川省	绵阳市	1430.9	西南	54.4633	14.788	893.76	954.34	516.5	211.228	20.4965	2.7581	7.49	4
1271	雨山区	1271	安徽省	马鞍山市	174.14	华东	64.3645	16.3677	1103.04	1008.14	80	1778.3	86.1786	4.34212	10.15	4
1272	小金县	1272	四川省	阿坝藏族羌族自治州	5551.67	西南	13.9522	11.707	621.58	761.72	2438	14.0014	15.7839	3.591	7.65	3
1273	汶川县	1273	四川省	阿坝藏族羌族自治州	4095.16	西南	32.1848	13.3809	519.26	863.84	1370.1	24.6073	39.6225	3.4713	9.13	3
1274	游仙区	1274	四川省	绵阳市	1006.12	西南	61.9528	15.7033	842.5	953.98	522.7	485.63	52.1547	4.741	9.11	5
1275	巫溪县	1275	重庆市	重庆市	4035.08	西南	31.2697	15.0759	1172.32	975.72	337.8	102.618	25.3847	3.5367	7.26	4
1276	锡山区	1276	江苏省	无锡市	448.1	华东	62.359	16.5573	1163.26	1016.14	3.2	1520.67	63.9454	4.97057	9.35	3
1277	惠山区	1277	江苏省	无锡市	325.79	华东	64.2915	16.4643	1163.26	1016.14	3.2	2121.23	64.2484	4.97057	9.52	3
1278	太仓市	1278	江苏省	苏州市	816.416	华东	52.8832	16.4901	1101.78	1015.68	5.7	871.926	61.1396	4.512	9.19	5
1279	花山区	1279	安徽省	马鞍山市	113.107	华东	62.9395	16.5087	1103.04	1008.14	80	2686.44	92.942	4.34212	10.76	4
1280	戚墅堰区	1280	江苏省	常州市	31.4207	华东	64.1791	16.2583	1200	1015.9	4.4	3347.6	100	4.77989	10.18	4
1281	金家庄区	1281	安徽省	马鞍山市	75.3194	华东	62.9395	16.5087	1103.04	1008.14	80	1699.48	84.8153	4.34212	8.74	4
1282	安县	1282	四川省	绵阳市	1171.4	西南	60.4813	14.3155	1023.06	954.06	519.4	313.132	26.2444	3.1772	7.5	4
1283	金寨县	1283	安徽省	六安市	3924.16	华东	56.1075	15.8628	1234.64	1005.1	95.4	131.1	30.6753	2.88	7.79	7
1284	宣汉县	1284	四川省	达州市	4258.89	西南	48.0519	15.493	1277.46	968.54	389.4	236.406	29.3986	2.2375	7.89	5
1285	仲巴县	1285	西藏自治区	日喀则市	43618.2	西南	4.73339	7.73257	213.42	593.84	4278.6	0.507747	3.1607	4.9845	3.79	1
1286	新县	1286	河南省	信阳市	1547.35	华中	62.7399	15.9083	1034.54	1000.64	128.7	177.92	36.0892	2.6008	8.42	6
1287	天宁区	1287	江苏省	常州市	66.004	华东	65.7088	16.4059	1200	1015.9	4.4	7784.29	100	4.77989	10.86	5
1288	常熟市	1288	江苏省	苏州市	1262.27	华东	58.16	16.2269	1079.76	1015.42	4.5	1196.62	61.5129	4.1784	9.14	4
1289	通江县	1289	四川省	巴中市	4084.53	西南	42.755	14.7332	1275.12	958.38	482.4	168.286	18.7995	2.3413	7.88	4
1290	阆中市	1290	四川省	南充市	1885.34	西南	57.9865	16.395	1115.8	969.5	382.6	386.633	33.2725	2.4537	8.29	3
1291	钟楼区	1291	江苏省	常州市	66.2884	华东	65.3398	16.3262	1200	1015.9	4.4	7629.72	100	4.77989	11.03	5
1292	大悟县	1292	湖北省	孝感市	1969.94	华中	68.4977	16.112	874.4	1006.7	120	312.143	36.169	1.7452	8.42	6
1293	炉霍县	1293	四川省	甘孜藏族自治州	4478.94	西南	4.48403	8.65527	742.38	689.86	3250	10.3949	17.7392	3.1449	6.36	2
1294	平昌县	1294	四川省	巴中市	2231.6	西南	53.3637	15.4723	1302.4	971.5	31.3	386.548	24.625	2.4068	8.25	5
1295	神农架林区	1295	湖北省	神农架林区	3229.09	华中	20.1504	15.6913	890.88	908.98	935.2	23.5794	40.6685	2.2756	8.22	3
1296	包河区	1296	安徽省	合肥市	206.213	华东	69.9613	16.4361	1065.42	1013.5	27	3965.25	90.9325	4.06525	10.93	7
1297	那曲县	1297	西藏自治区	那曲市	16211.6	西南	1.96496	4.02562	475.92	587.38	4507	6.71006	39.5143	5.7729	4.79	1
1298	金坛市	1298	江苏省	常州市	980.476	华东	63.9803	16.1225	1154.38	1015.54	5.4	562.982	49.8532	3.445	8.79	4
1299	武进区	1299	江苏省	常州市	1245.39	华东	64.1791	16.2583	1200	1015.9	4.4	1259.87	52.0181	4.77989	9.15	4
1300	含山县	1300	安徽省	马鞍山市	1052.75	华东	63.2189	16.0087	1019.52	1013.22	26	357.573	33.3781	3.2834	7.27	5
1301	宜城市	1301	湖北省	襄阳市	2132.72	华中	78.043	15.8128	823.02	1007.94	67.8	240.317	39.4016	1.8882	8.74	7
1302	蜀山区	1302	安徽省	合肥市	166.302	华东	69.6642	16.0063	1065.42	1013.5	27	6147.38	93.6499	4.06525	12.4	7
1303	理县	1303	四川省	阿坝藏族羌族自治州	4327.43	西南	16.7883	11.7799	617	809.3	1896.7	10.7583	32.4921	3.1593	8.25	3
1304	类乌齐县	1304	西藏自治区	昌都市	6333.47	西南	3.55097	7.42731	587.78	641.12	3810	7.87404	12.4885	4.9091	4.91	1
1305	庐阳区	1305	安徽省	合肥市	137.013	华东	70.6269	16.283	1065.42	1013.5	27	4446.58	95.607	4.06525	11.54	7
1306	瑶海区	1306	安徽省	合肥市	134.613	华东	70.7299	16.1881	1065.42	1013.5	27	6396.25	94.6906	4.06525	10.47	7
1307	江阴市	1307	江苏省	无锡市	975.143	华东	63.9143	16.2873	1180.36	1015.38	4.2	1635.8	63.5475	4.4392	9.32	4
1308	索县	1308	西藏自治区	那曲市	5852.57	西南	3.50608	5.65647	666.1	623.26	4022.8	7.4533	10.77	5.7729	2.98	1
1309	巴州区	1309	四川省	巴中市	2562.53	西南	53.8509	16.1094	1216.58	966.04	417.7	439.475	42.3769	2.3788	8.48	6
1310	北川羌族自治县	1310	四川省	绵阳市	3067.99	西南	37.3858	13.145	1355.5	941.84	597.2	64.2466	28.2439	2.8143	7.39	3
1311	句容市	1311	江苏省	镇江市	1366.84	华东	61.1967	16.0022	1037.62	1012.32	36	451.922	48.4102	3.1967	9.01	4
1312	镇坪县	1312	陕西省	安康市	1495.16	西北	22.9306	13.5049	1031.62	903.3	995.8	34.0873	27.5635	3.8991	8.11	3
1313	竹溪县	1313	湖北省	十堰市	3310.13	华中	36.9676	14.3913	1002.86	963.38	448.2	95.2407	28.5698	1.6308	7.45	4
1314	全椒县	1314	安徽省	滁州市	1584.59	华东	63.1724	15.7279	1034.02	1013.06	26.5	242.262	45.3013	3.0642	8.05	5
1315	栖霞区	1315	江苏省	南京市	389.885	华东	59.5848	15.8907	1086.66	1015.18	10.4	1652.52	74.8246	4.97042	11.65	5
1316	浦口区	1316	江苏省	南京市	917.343	华东	61.105	15.8732	1157.64	1013.36	46.6	774.299	63.886	4.97042	10.74	5
1317	樊城区	1317	湖北省	襄阳市	472.06	华中	77.2166	15.7988	749.62	1003.86	163.4	1740.31	85.6383	2.91459	10.37	6
1318	通州区-南通	1318	江苏省	南通市	1369.4	华东	50.4542	15.735	1120.12	1015.87	4.6	831.561	49.9146	4.3496	8.46	4
1319	竹山县	1319	湖北省	十堰市	3579.1	华中	39.9562	14.6947	848.42	980.3	307	116.532	28.959	1.7178	7.48	3
1320	茂县	1320	四川省	阿坝藏族羌族自治州	3899.49	西南	21.5955	12.1454	487.7	840.08	1590.1	26.8828	37.378	3.2647	7.9	3
1321	肥东县	1321	安徽省	合肥市	2198.16	华东	66.7285	15.8459	1008.16	1013.54	18	392.128	35.1723	3.3516	7.92	6
1322	京口区	1322	江苏省	镇江市	207.03	华东	63.7378	16.09	1097.62	1012.74	27.3	2907.19	87.2223	4.14921	10.99	5
1323	丹徒区	1323	江苏省	镇江市	751.651	华东	62.9892	16.073	1097.62	1012.74	27.3	402.241	48.4519	4.14921	8.84	3
1324	昌都县	1324	西藏自治区	昌都市	10823.4	西南	5.01518	8.08481	460.46	680.82	3315	10.7637	37.7923	4.9091	5.79	1
1325	罗山县	1325	河南省	信阳市	2074.12	华中	72.9216	15.6794	874.3	1009.58	55.4	243.273	29.8149	2.7004	8.18	8
1326	江油市	1326	四川省	绵阳市	2711.64	西南	47.2629	14.2979	1064.44	951.82	543.1	281.062	40.9576	2.9634	8.18	4
1327	扬中市	1327	江苏省	镇江市	332.576	华东	62.3496	15.8711	1050.12	1016.18	3.2	1007.22	53.6667	3.5174	9.35	3
1328	万源市	1328	四川省	达州市	4062.34	西南	38.0586	14.8971	1360.46	937.58	674	100.335	31.8005	2.4209	7.75	4
1329	红原县	1329	四川省	阿坝藏族羌族自治州	8342.11	西南	11.0852	7.17945	822.02	665.58	3491.6	5.25263	28.7758	3.9527	6.75	2
1330	剑阁县	1330	四川省	广元市	3223.26	西南	48.4527	14.821	1291.52	952	544.5	141.986	23.0494	2.6066	7.77	3
1331	唐河县	1331	河南省	南阳市	2481.98	华中	81.2857	15.3833	750.74	1003.32	96.8	516.628	28.9332	1.9328	8.57	4
1332	泰兴市	1332	江苏省	泰州市	1250.28	华东	61.9542	15.833	989.18	1015.46	6	858.944	51.5009	3.2148	8.69	3
1333	潢川县	1333	河南省	信阳市	1634.17	华中	74.3188	15.5758	881.66	1010.8	42.8	385.746	38.8576	2.3284	7.87	6
1334	琅琊区	1334	安徽省	滁州市	126.75	华东	62.0655	15.6574	1120.3	1012.64	33.5	2449.13	88.7671	3.08241	10.06	5
1335	枣阳市	1335	湖北省	襄阳市	3283.28	华中	75.5532	15.9557	691.22	1001.42	125.5	306.017	44.028	1.8642	8.96	6
1336	高港区	1336	江苏省	泰州市	227.316	华东	62.6171	15.7215	1043.82	1016.08	2.6	1248.52	59.1166	3.96065	8.56	6
1337	广陵区	1337	江苏省	扬州市	68.312	华东	64.2361	15.9058	1096.1	1015.04	9.9	4992.43	100	4.02487	10.53	4
1338	维扬区	1338	江苏省	扬州市	76.9089	华东	62.4556	15.8122	1096.1	1015.04	9.9	6171.08	90.2756	4.02487	10.79	4
1339	淮滨县	1339	河南省	信阳市	1205.3	华中	75.2857	15.4271	811.42	1012	34.9	473.073	27.7857	2.2726	7.61	6
1340	襄阳区	1340	湖北省	襄阳市	2522.02	华中	77.3944	15.7369	749.62	1003.86	163.4	358.823	43.8981	2.91459	8.53	5
1341	如皋市	1341	江苏省	南通市	1560.12	华东	56.6234	15.3994	1099.36	1015.96	6.4	812.158	48.5301	3.5957	8.39	4
1342	谷城县	1342	湖北省	襄阳市	2542.09	华中	59.7492	15.474	842.74	1003.82	120	205.975	37.7516	1.6234	8.72	6
1343	丁青县	1343	西藏自治区	昌都市	12327.2	西南	2.63564	6.16993	689.5	635.7	3873.1	5.66941	5.9395	4.9091	3.78	1
1344	岚皋县	1344	陕西省	安康市	1975.95	西北	29.0121	14.597	998.76	965.08	438.5	78.0168	30.9477	2.7216	7.83	4
1345	紫阳县	1345	陕西省	安康市	2220.23	西北	40.0248	14.457	1120.56	957.36	503.8	127.891	26.443	3.2434	6.99	3
1346	海陵区	1346	江苏省	泰州市	227.931	华东	61.6455	15.5669	1043.82	1016.08	2.6	2608.93	85.6125	3.96065	9.85	4
1347	固始县	1347	河南省	信阳市	2938.74	华中	70.9467	15.6647	880.4	1011.22	42.9	348.425	28.423	2.5761	7.81	7
1348	江达县	1348	西藏自治区	昌都市	13142.6	西南	3.72876	7.81349	671.12	687.06	3184	5.7847	3.19891	4.9091	2.75	1
1349	仪征市	1349	江苏省	扬州市	904.912	华东	61.0262	15.7652	1103.1	1014.44	22.5	623.288	48.2197	3.4295	9.04	4
1350	霍邱县	1350	安徽省	六安市	3805.76	华东	68.8642	15.5536	866	1012.32	27.9	362.705	21.4494	2.7754	7.69	6
1351	六合区	1351	江苏省	南京市	1478.93	华东	60.5412	15.6242	1086.66	1015.18	10.4	619.115	49.4077	4.97042	9.15	4
1352	南谯区	1352	安徽省	滁州市	1261.46	华东	60.6431	15.6103	1120.3	1012.64	33.5	199.685	46.41	3.08241	7.99	5
1353	黑水县	1353	四川省	阿坝藏族羌族自治州	4093.29	西南	16.0219	10.2022	853.32	760.18	2400.1	14.8301	17.6743	3.598	6.44	3
1354	如东县	1354	江苏省	南通市	1887.8	华东	48.2818	15.5467	1093.72	1015.66	3.4	527.59	48.1103	3.5894	8.08	4
1355	长丰县	1355	安徽省	合肥市	2388.58	华东	67.3198	15.6785	801.16	1012.48	28.1	281.063	28.0371	3.253	7.89	9
1356	平桥区	1356	河南省	信阳市	2224.14	华中	75.9717	15.6098	990.7	967.25	424	285.796	45.1523	2.35704	8.76	6
1357	平利县	1357	陕西省	安康市	2642.75	西北	32.5455	14.5077	997.3	966.96	570.3	73.0145	32.1721	3.3948	7.02	3
1358	老河口市	1358	湖北省	襄阳市	1064.87	华中	72.3083	15.6663	659.92	1003.54	132.1	442.762	45.1014	1.8352	8.74	3
1359	寿县	1359	安徽省	淮南市	2964.59	华东	68.4403	15.6162	824.42	1013.7	25.7	340.053	34.9773	2.2967	7.6	7
1360	息县	1360	河南省	信阳市	1889	华中	75.6116	15.3949	856.78	1010.42	34.2	420.224	27.815	2.7342	7.78	5
1361	邗江区	1361	江苏省	扬州市	834.252	华东	62.4556	15.8122	1096.1	1015.04	9.9	691.529	53.3932	4.02487	9.59	4
1362	市中区-广元（利州区）	1362	四川省	广元市	1468	西南	35.1937	14.4446	1069	955.34	545.4	351.789	69.5535	2.9988	9.28	7
1363	巴青县	1363	西藏自治区	那曲市	9807.79	西南	1.88834	5.55214	666.1	623.26	4022.8	4.92302	4.96852	5.7729	2.83	1
1364	茅箭区	1364	湖北省	十堰市	535.486	华中	38.9828	15.3336	825.22	982.92	286.5	745.956	97.3448	2.64898	11.18	5
1365	旺苍县	1365	四川省	广元市	2962.59	西南	35.5531	14.4755	1461.6	958	485.7	130.219	35.3576	3.2813	7.94	3
1366	谢家集区	1366	安徽省	淮南市	95.4132	华东	67.9652	15.5945	876.82	1012.66	71	3356.46	77.5745	4.74771	8.59	7
1367	壤塘县	1367	四川省	阿坝藏族羌族自治州	6654.36	西南	3.63897	7.99709	862.24	682.6	3284.8	5.88682	9.78225	3.8146	5.18	2
1368	田家庵区	1368	安徽省	淮南市	89.4557	华东	67.87	15.4937	876.82	1012.66	71	6639.94	89.1692	4.74771	10.62	6
1369	定远县	1369	安徽省	滁州市	3013.73	华东	63.2347	15.5652	887	1007.9	69.6	258.541	27.4729	2.7402	7.23	5
1370	海安县	1370	江苏省	南通市	1152.16	华东	54.9273	15.3374	1108.48	1015.66	5.4	751.921	49.0456	3.7065	8.73	3
1371	桐柏县	1371	河南省	南阳市	1925.93	华中	71.7223	15.4517	948.6	998.72	153	204.546	33.5204	1.9637	8.7	5
1372	八公山区	1372	安徽省	淮南市	66.7634	华东	68.6194	15.5411	876.82	1012.66	71	2636.07	91.0979	4.74771	8.81	7
1373	姜堰市	1373	江苏省	泰州市	1028.32	华东	59.1604	15.4681	1063.76	1015.6	6.2	708.577	51.702	3.0203	8.17	4
1374	德格县	1374	四川省	甘孜藏族自治州	11441.8	西南	3.665	7.77593	671.12	687.06	3184	7.12325	7.87456	3.3188	4.35	2
1375	南江县	1375	四川省	巴中市	3406.61	西南	38.6253	14.7174	1461.64	947.82	579.3	178.181	19.0828	2.3874	7.95	4
1376	来安县	1376	安徽省	滁州市	1500.86	华东	60.4532	15.559	1011.36	1011.5	40.4	287.848	33.488	2.945	7.69	4
1377	大通区	1377	安徽省	淮南市	178.574	华东	66.9082	15.4497	876.82	1012.66	71	1013.12	69.633	4.74771	8.13	6
1378	囊谦县	1378	青海省	玉树藏族自治州	12060	西北	3.8047	6.24157	570.42	652.72	3643.7	7.1165	21.3912	3.407	3.49	1
1379	聂荣县	1379	西藏自治区	那曲市	8995.93	西南	1.05116	5.16379	475.92	587.38	4507	3.59896	7.01754	5.7729	2	1
1380	张湾区	1380	湖北省	十堰市	665.792	华中	47.0077	15.3624	825.22	982.92	286.5	553.432	90.9632	2.64898	10.42	7
1381	朝天区	1381	四川省	广元市	1601.4	西南	35.1937	14.4446	1199.58	920.18	836.1	108.863	11.6834	2.2931	6.99	3
1382	江都市	1382	江苏省	扬州市	1318.2	华东	62.855	15.6211	1091.4	1015.2	5.2	763.443	50.3498	3.434	8.49	3
1383	正阳县	1383	河南省	驻马店市	1898.67	华中	77.3287	15.3402	905.8	1006.82	79.7	339.73	21.3927	2.0376	8.26	6
1384	新野县	1384	河南省	南阳市	1057.58	华中	82.6228	15.3937	689.96	1005.86	87.7	594.95	28.4848	1.8293	8.42	6
1385	镇巴县	1385	陕西省	汉中市	3385.42	西北	31.7333	14.3138	1445.04	936	892.2	72.9058	21.8182	3.0755	7.51	3
1386	颍上县	1386	安徽省	阜阳市	2005.5	华东	70.7132	15.3514	786.22	1013.34	25.2	596.627	30.0478	3.676	7.08	6
1387	阜南县	1387	安徽省	阜阳市	1943.99	华东	74.2008	15.3674	783.32	1012.34	31.2	600.882	22.9232	2.314	7.11	6
1388	白河县	1388	陕西省	安康市	1432.75	西北	40.2469	14.4217	829.4	978.98	322.5	114.043	29.0076	3.7164	7.68	4
1389	青川县	1389	四川省	广元市	3253.7	西南	34.5285	13.6018	1158.62	924.9	782	68.3079	18.8209	2.4872	7.85	3
1390	潘集区	1390	安徽省	淮南市	592.543	华东	69.4773	15.3769	876.82	1012.66	71	667.772	44.0005	4.74771	8.14	6
1391	蚌山区	1391	安徽省	蚌埠市	89.951	华东	68.536	15.5632	811	1013.68	26.8	3717.87	92.97	3.10802	11.32	6
1392	禹会区	1392	安徽省	蚌埠市	138.654	华东	67.4737	15.4236	811	1013.68	26.8	1798.44	82.5229	3.10802	9.68	6
1393	天长市	1393	安徽省	滁州市	1753.81	华东	60.3619	15.4574	1014.14	1014.1	10.4	343.731	53.8493	3.1601	7.75	3
1394	丹江口市	1394	湖北省	十堰市	3128.19	华中	52.1747	15.089	721.22	999.6	133.4	141.857	42.8212	2.4602	8.93	5
1395	噶尔县	1395	西藏自治区	阿里地区	18026.3	西南	5.90021	5.09775	73.26	604.54	4278.6	0.937573	60.8366	6.1773	7.98	1
1396	新蔡县	1396	河南省	驻马店市	1446.47	华中	77.8085	15.1752	805.22	1011.84	38	588.58	21.7304	2.0619	7.71	6
1397	颍州区	1397	安徽省	阜阳市	493.342	华东	73.1268	15.4104	759.86	1012.78	32.7	1402.07	54.3513	2.50576	8.8	7
1398	龙子湖区	1398	安徽省	蚌埠市	149.396	华东	67.5734	15.5228	811	1013.68	26.8	1627.37	84.6168	3.10802	9.75	8
1399	镇平县	1399	河南省	南阳市	1479.56	华中	75.9441	14.9083	667.04	993.86	239.7	580.959	28.5515	2.2984	8.31	5
1400	邓州市	1400	河南省	南阳市	2362.73	华中	76.7076	15.1525	652.32	1003.32	107.6	621.381	28.2723	2.3448	8.59	5
1401	凤台县	1401	安徽省	淮南市	1093.7	华东	70.2008	15.3555	856.78	1013.64	23	609.922	30.5259	4.6695	8.15	7
1402	东台市	1402	江苏省	盐城市	2299.91	华东	50.3579	15.2146	979.62	1016.36	3.3	430.585	49.461	2.9917	8.27	3
1403	确山县	1403	河南省	驻马店市	2006.18	华中	75.92	15.3505	851.24	1006.12	113.7	202.386	29.8494	2.0732	8.36	5
1404	平武县	1404	四川省	绵阳市	5954.91	西南	28.6261	12.2789	846.48	913.4	893.2	28.7089	24.352	2.8522	7.5	3
1405	驿城区	1405	河南省	驻马店市	208.928	华中	79.4161	15.4021	775.74	1006.08	106.2	3454.41	62.0126	2.25596	9.98	6
1406	凤阳县	1406	安徽省	滁州市	1921.89	华东	63.8699	15.436	869.28	1013.44	24.6	335.553	27.961	2.7107	7.93	6
1407	色达县	1407	四川省	甘孜藏族自治州	8757	西南	2.61401	5.83813	693.96	632.82	3893.9	6.69247	12.0073	3.6818	5.18	2
1408	颍东区	1408	安徽省	阜阳市	673.999	华东	72.3859	15.2377	759.86	1012.78	32.7	770.865	33.2322	2.50576	7.65	6
1409	淮上区	1409	安徽省	蚌埠市	235.565	华东	67.1716	15.4033	811	1013.68	26.8	619.251	48.9786	3.10802	7.97	6
1410	高邮市	1410	江苏省	扬州市	1899.76	华东	58.5071	15.6543	1010.18	1015.76	5.4	391.989	45.8004	3.241	8.21	4
1411	南郑县	1411	陕西省	汉中市	2871.54	西北	36.7926	14.228	1116.46	953.4	536.5	164.245	30.6585	3.1642	8.29	3
1412	松潘县	1412	四川省	阿坝藏族羌族自治州	8293.66	西南	14.5868	9.19965	729.72	719.32	2881.3	8.71859	26.9828	3.8532	7.36	3
1413	社旗县	1413	河南省	南阳市	1162.1	华中	86.896	15.0974	814.24	1001.52	116.8	545.382	27.6768	1.9833	8.25	6
1414	汉阴县	1414	陕西省	安康市	1350.66	西北	50.2346	14.2476	953.18	967.74	380.3	182.242	25.1821	3.3273	7.29	3
1415	颍泉区	1415	安徽省	阜阳市	651.685	华东	73.4917	15.2886	759.86	1012.78	32.7	855.761	41.5848	2.50576	8.17	6
1416	临泉县	1416	安徽省	阜阳市	1844.15	华东	76.6971	15.1616	735.54	1011.84	35.8	836.819	19.8732	2.3953	7.32	6
1417	泌阳县	1417	河南省	驻马店市	2793.15	华中	77.3273	15.1287	793.24	999.58	142.2	290.142	27.6933	2.2389	8.44	5
1418	平舆县	1418	河南省	驻马店市	1285.87	华中	80.8031	15.094	763.32	1011.06	44.9	582.019	27.7759	2.0811	8.38	6
1419	汝南县	1419	河南省	驻马店市	1611.04	华中	80.9027	15.2637	740.94	1010.08	50.1	477.95	25.8668	2.1456	8.54	6
1420	淅川县	1420	河南省	南阳市	2830.72	华中	61.3772	14.9318	829.62	988.14	233	242.229	30.0417	2.3866	8.4	4
1421	略阳县	1421	陕西省	汉中市	2798.03	西北	34.3668	13.3164	794.9	925	794.2	72.0669	36.6977	2.9403	7.97	1
1422	宁强县	1422	陕西省	汉中市	3274.33	西北	35.1945	13.557	1199.58	920.18	836.1	94.3352	33.3121	3.1573	7.13	3
1423	旬阳县	1423	陕西省	安康市	3556.19	西北	41.7316	14.3129	759.02	982.48	285.5	119.981	32.5483	3.4372	7.9	4
1424	金湖县	1424	江苏省	淮安市	1396.29	华东	58.7224	15.3268	992.26	1013.66	24.2	230.075	44.6212	2.9376	8.5	4
1425	明光市	1425	安徽省	滁州市	2358.33	华东	60.4597	15.3399	946.36	1012.5	31.4	225.894	38.3538	2.2632	7.67	5
1426	兴化市	1426	江苏省	泰州市	2383.23	华东	54.0471	15.2109	1001.7	1016.2	3	525.987	45.8928	2.9379	7.75	4
1427	西乡县	1427	陕西省	汉中市	3239.12	西北	46.7977	13.9612	925.86	963.7	446	105.526	28.437	3.2387	7.82	4
1428	盱眙县	1428	江苏省	淮安市	2490.68	华东	60.0128	15.3683	1037.8	1011.56	43.1	264.49	43.8194	2.8217	8.3	4
1429	遂平县	1429	河南省	驻马店市	1217.22	华中	84.4363	15.1618	777.18	1008.66	64.6	405.787	29.5977	2.075	8.84	6
1430	郧县	1430	湖北省	十堰市	3812.2	华中	45.7738	14.8206	869.84	992.46	244.8	146.465	30.9991	1.682	8.38	6
1431	郧西县	1431	湖北省	十堰市	3503.77	华中	42.8719	14.6435	740.58	987.04	317.3	127.715	29.1507	1.6319	7.95	4
1432	宛城区	1432	河南省	南阳市	1020.9	华中	87.5048	15.4963	775.92	1000	180.6	869.068	49.1843	2.57979	9.51	6
1433	汉滨区	1433	陕西省	安康市	3636.29	西北	46.3746	14.8012	920.48	981.7	290.8	239.29	43.6382	3.1321	8.64	4
1434	怀远县	1434	安徽省	蚌埠市	2385.45	华东	68.8432	15.2678	803.4	1013.98	24.5	430.973	24.4587	2.4546	7.75	5
1435	文县	1435	甘肃省	陇南市	5026.86	西北	30.488	12.8258	463.08	899.7	1014.3	43.5254	15.1808	2.6567	6.55	2
1436	石泉县	1436	陕西省	安康市	1495.9	西北	56.5392	14.3191	938.08	959.84	31.3	114.378	33.1052	3.7287	8.31	4
1437	五河县	1437	安徽省	蚌埠市	1595.59	华东	64.982	15.1747	884.48	1014.58	14.9	389.808	31.1803	2.5392	7.5	6
1438	班玛县	1438	青海省	果洛藏族自治州	6427.71	西北	3.28303	5.73813	708.36	663.42	4093	4.22934	16.075	3.4524	5.29	2
1439	汉台区	1439	陕西省	汉中市	565.485	西北	57.1852	14.611	1001.58	956.52	509.5	945.954	65.4612	3.178	10.13	4
1440	利辛县	1440	安徽省	亳州市	2010.19	华东	73.1493	15.1249	874.74	1012.94	27.9	580.584	24.9868	2.4344	7.07	6
1441	洪泽县	1441	江苏省	淮安市	1281.46	华东	59.7927	15.107	979.48	1015.3	10.6	254.756	44.8323	2.999	8.33	5
1442	宝应县	1442	江苏省	扬州市	1466.66	华东	56.3786	15.1005	976.32	1015.54	3.3	513.018	44.3424	2.9334	8.28	3
1443	盐都区	1443	江苏省	盐城市	1020.09	华东	51.2151	14.9768	892.18	1016	4	697.31	53.6753	3.57526	8.89	7
1444	舞钢市	1444	河南省	平顶山市	657.393	华中	83.1452	14.8363	812.86	1005.56	89.8	477.383	47.007	3.1391	9.3	6
1445	治多县	1445	青海省	玉树藏族自治州	80679.5	西北	4.51979	5.21754	443.96	610.9	4179.1	0.3723	40.9262	4.1668	5.41	1
1446	西峡县	1446	河南省	南阳市	3478.74	华中	47.2675	14.4375	855.04	986.78	250.3	127.751	36.5774	2.3947	8.7	4
1447	上蔡县	1447	河南省	驻马店市	1504.26	华中	83.8741	15.0126	706.76	1009.08	53.4	720.759	25.8289	2.0238	8.01	7
1448	蒙城县	1448	安徽省	亳州市	2137.13	华东	71.6036	15.1825	867.28	1013.28	26	496.966	25.6888	2.8212	7.61	8
1449	固镇县	1449	安徽省	蚌埠市	1378.47	华东	68.6057	15.1891	846.64	1014.48	21	392.933	24.7954	2.4434	8.1	5
1450	项城市	1450	河南省	周口市	1071.22	华中	81.1926	14.9386	744.7	1011.4	43.6	936.965	35.4139	1.8678	8.52	7
1451	界首市	1451	安徽省	阜阳市	650.77	华东	76.8156	15.0332	758.94	1011.82	38	863.525	38.2194	2.2318	7.88	7
1452	西平县	1452	河南省	驻马店市	1082.79	华中	88.5441	14.9207	710.3	1009.68	55.9	646.618	25.8507	2.1455	8.63	5
1453	沈丘县	1453	河南省	周口市	1087.69	华中	79.4282	14.9575	729.24	1011.5	41.2	904.283	26.5386	2.3141	7.76	9
1454	太和县	1454	安徽省	阜阳市	1872.87	华东	76.8082	15.0446	807.52	1012.24	31	726.77	34.077	2.5259	7.81	4
1455	清浦区	1455	江苏省	淮安市	299.619	华东	59.9135	14.9112	911.9	1015.96	7.4	1103.62	72.9562	3.60384	9.58	3
1456	内乡县	1456	河南省	南阳市	2307.63	华中	60.9732	14.6684	678.6	997.52	221.2	249.265	28.1614	2.1435	8.32	4
1457	阿坝县	1457	四川省	阿坝藏族羌族自治州	10104.6	西南	8.62895	7.23449	733.64	683.28	3275.1	7.16415	18.8753	4.0816	6.54	2
1458	大丰市	1458	江苏省	盐城市	2674.63	华东	46.9933	14.8875	980.08	1016.18	3.1	264.21	49.1591	3.0798	8.57	4
1459	亭湖区	1459	江苏省	盐城市	944.128	华东	48.3808	14.82	892.18	1016	4	958.042	83.4727	3.57526	10.09	6
1460	方城县	1460	河南省	南阳市	2533.2	华中	84.7857	14.8723	860.78	997.36	160.4	364.15	24.9528	2.0802	8.21	6
1461	清河区-淮安	1461	江苏省	淮安市	88.4732	华东	59.9135	14.9112	911.9	1015.96	7.4	5990.65	100	3.60384	11.03	3
1462	勉县	1462	陕西省	汉中市	2370.23	西北	37.5201	13.3653	954.72	951.74	548.1	163.749	39.9618	2.5564	8.42	3
1463	康县	1463	甘肃省	陇南市	2975.4	西北	30.9356	13.0955	801.58	878.98	1221.2	60.5166	15.944	3.0505	6.26	2
1464	城固县	1464	陕西省	汉中市	2197.24	西北	50.9735	13.5683	816.76	959.1	486.4	211.585	34.5631	2.7069	8.71	5
1465	湛河区	1465	河南省	平顶山市	125.008	华中	92.457	14.5918	828.92	1006.26	97.5	2293.14	71.3302	3.52179	10.68	8
1466	建湖县	1466	江苏省	盐城市	1148.7	华东	52.1816	14.8386	971.52	1015.68	3	645.742	47.8617	2.8194	8.82	4
1467	镇安县	1467	陕西省	商洛市	3490.02	西北	40.6759	13.6632	814.9	935.78	693.7	79.0431	25.6541	2.5194	7.56	6
1468	山阳县	1468	陕西省	商洛市	3530.24	西北	37.5259	13.8166	812.98	940.56	813.2	119.611	17.1714	2.657	8.11	4
1469	武都区	1469	甘肃省	陇南市	4687.82	西北	30.3564	13.5899	483.98	892.98	1079.1	118.393	24.5887	2.81834	6.57	2
1470	舞阳县	1470	河南省	漯河市	751.731	华中	92.4752	14.7109	834.46	1005.6	91.1	716.276	32.2093	1.9553	9.07	7
1471	川汇区	1471	河南省	周口市	138.126	华中	83.6696	15.0283	720.74	1010.88	46.6	3657.33	61.0407	2.58293	10.07	8
1472	九寨沟县	1472	四川省	阿坝藏族羌族自治州	5288.83	西南	18.7371	10.2623	575.48	856.16	1440.5	15.3898	51.0996	3.1536	8.5	2
1473	洋县	1473	陕西省	汉中市	3206.39	西北	53.7098	13.1135	824.98	961.28	468.6	119.755	26.8693	3.1576	8.57	4
1474	南召县	1474	河南省	南阳市	2930.68	华中	67.3773	14.537	891.26	989.56	231.1	190.111	27.783	1.9568	8.25	5
1475	商水县	1475	河南省	周口市	1327.46	华中	84.1456	14.9759	707.84	1010.94	44.6	708.713	24.1688	2.1305	7.63	7
1476	泗洪县	1476	江苏省	宿迁市	2699.23	华东	61.9677	15.0512	979.26	1014.22	16.9	336.873	41.4304	2.8095	8.23	4
1477	佛坪县	1477	陕西省	汉中市	1261.14	西北	38.1528	13.1543	1006.98	921.16	827.2	23.8476	36.5852	3.1594	8.17	4
1478	商南县	1478	陕西省	商洛市	2312.31	西北	43.8388	14.1732	850.02	955.46	523	95.8214	28.8082	2.5109	8.62	4
1479	郾城区	1479	河南省	漯河市	487.286	华中	90.6597	14.7179	707.32	1009.42	58.7	1013.12	43.067	2.22249	9.7	6
1480	楚州区	1480	江苏省	淮安市	1525.01	华东	57.1018	14.8652	911.9	1015.96	7.4	645.884	42.5938	3.60384	8.17	7
1481	叶县	1481	河南省	平顶山市	1407.58	华中	90.5184	14.6402	828.92	1006.26	97.5	552.156	26.3079	2.2528	8.37	7
1482	玉树县	1482	青海省	玉树藏族自治州	15390.5	西北	3.09967	5.49205	528.82	647.88	3716.9	7.82605	47.1593	4.4914	4.71	1
1483	泗县	1483	安徽省	宿州市	1847.89	华东	66.4939	14.9265	912.56	1014.36	19.5	432.197	18.4917	1.977	7.55	5
1484	涡阳县	1484	安徽省	亳州市	2131.32	华东	76.6921	15.0541	675.04	1012.7	31.2	568.687	26.3973	2.8521	7.34	6
1485	郸城县	1485	河南省	周口市	1493.98	华中	81.246	14.8542	733.08	1011.56	42.4	671.97	26.6096	2.0867	7.57	9
1486	杂多县	1486	青海省	玉树藏族自治州	35579	西北	2.30176	5.5907	567.74	619.7	4066.4	1.6377	35.4757	4.0608	4.49	1
1487	曲麻莱县	1487	青海省	玉树藏族自治州	46530.5	西北	8.29485	5.13439	497.52	609.46	4175	0.606978	30.9918	3.8786	3.4	1
1488	新华区-平顶山	1488	河南省	平顶山市	187.938	华中	91.3406	14.6784	697.44	1000.48	136.4	2074.44	85.7872	3.52179	10.72	8
1489	宁陕县	1489	陕西省	安康市	3642.52	西北	32.1351	13.4958	913.74	923.76	802.4	19.3369	37.3422	3.4173	8.05	3
1490	留坝县	1490	陕西省	汉中市	1969.2	西北	30.4372	12.2749	918.26	899.36	1032.1	22.0384	32.066	3.134	8.42	3
1491	临颍县	1491	河南省	漯河市	791.101	华中	89.7156	14.7366	727.8	1008.86	60	898.552	34.4942	1.8362	8.72	7
1492	烈山区	1492	安徽省	淮北市	57.552	华东	75.108	15.1307	712.64	1012.4	32.9	5587.38	59.7708	4.49786	8.49	7
1493	淮阴区	1493	江苏省	淮安市	1314.95	华东	57.9783	14.8529	912.5	1015.22	12.5	600.592	42.1478	3.60384	8.73	5
1494	石龙区	1494	河南省	平顶山市	32.2367	华中	85.9587	14.7495	697.44	1000.48	136.4	1703.4	76.6863	3.52179	9.48	8
1495	柞水县	1495	陕西省	商洛市	2336.38	西北	31.7746	13.0933	799.4	922.76	818.2	65.6562	46.2705	2.5578	7.94	4
1496	阜宁县	1496	江苏省	盐城市	1447.45	华东	52.6847	14.7174	901.14	1016.4	4.8	582.725	44.8468	2.7384	8.29	3
1497	淮阳县	1497	河南省	周口市	1460.96	华中	82.375	14.8477	692.86	1010.98	44.3	745.878	26.9576	2.5772	7.91	7
1498	丹凤县	1498	陕西省	商洛市	2408.68	西北	41.3381	13.7095	745.28	948.98	639	122.619	31.5007	2.6208	8.37	4
1499	西华县	1499	河南省	周口市	1212.53	华中	85.2572	15.1039	689.3	1010.38	50.5	649.814	26.9927	2.3826	8.51	7
1500	泗阳县	1500	江苏省	宿迁市	1383.95	华东	59.4294	14.7999	916.8	1014.74	14.5	600.536	46.6724	2.3131	8.2	4
1501	鲁山县	1501	河南省	平顶山市	2388.79	华中	74.1442	14.428	758.46	999	145.7	330.67	24.8793	2.1762	8.31	10
1502	宿城区	1502	江苏省	宿迁市	911.093	华东	63.7851	14.7702	867.26	1013.7	25	874.363	56.1679	3.28117	8.85	3
1503	相山区	1503	安徽省	淮北市	86.8836	华东	78.8277	15.0289	712.64	1012.4	32.9	5379.13	87.4762	4.49786	10.59	7
1504	濉溪县	1504	安徽省	淮北市	2349.34	华东	75.4468	15.2223	672	1013.18	32.2	426.058	26.4602	2.957	8.03	6
1505	舟曲县	1505	甘肃省	甘南藏族自治州	3016.32	西北	28.2864	11.1303	457.4	866.32	1329.3	43.7978	12.7365	3.0105	6.1	2
1506	襄城县	1506	河南省	许昌市	930.25	华中	93.5179	14.5203	658.76	1006.62	80.4	721.65	26.7039	2.5508	8.53	7
1507	宝丰县	1507	河南省	平顶山市	733.754	华中	88.8741	14.7562	697.44	1000.48	136.4	668.165	30.5702	2.7196	8.64	7
1508	成县	1508	甘肃省	陇南市	1677.31	西北	39.4963	12.453	644.5	905.58	970	144.484	34.5065	2.5681	7.75	1
1509	久治县	1509	青海省	果洛藏族自治州	8271.66	西北	4.37229	5.49554	758.5	654.36	3628.5	3.15306	10.962	3.2771	4.82	2
1510	灵璧县	1510	安徽省	宿州市	2133.86	华东	70.9409	14.8877	889.46	1014.16	22.9	457.062	25.2633	2.3386	7.68	4
1511	谯城区	1511	安徽省	亳州市	2260.92	华东	80.0161	15.1888	714.68	1012.18	39.1	623.389	33.653	2.97613	7.64	7
1512	涟水县	1512	江苏省	淮安市	1675.8	华东	55.7202	14.6348	917.56	1015.6	9.1	513.059	39.1542	2.5289	8.37	3
1513	射阳县	1513	江苏省	盐城市	2576.84	华东	46.6995	14.6874	875.66	1016.84	1.8	348.129	47.3713	2.7862	8.68	6
1514	鹿邑县	1514	河南省	周口市	1274.48	华中	82.2603	14.8796	670.16	1011.64	41.3	714.215	28.7709	2.9459	7.62	8
1515	埇桥区	1515	安徽省	宿州市	2904.82	华东	73.6347	15.188	806.88	1013.62	25.7	567.211	45.0756	2.34564	8.64	6
1516	魏都区	1516	河南省	许昌市	102.648	华中	96.234	14.7708	626.88	1008.48	67.2	4852.38	93.6264	2.81981	11.38	7
1517	杜集区	1517	安徽省	淮北市	240.073	华东	78.2442	14.9107	712.64	1012.4	32.9	1351.25	78.1962	4.49786	8.52	7
1518	睢宁县	1518	江苏省	徐州市	1779.6	华东	70.3576	14.7	860.5	1013.92	23.8	584.017	41.0171	2.2993	7.95	5
1519	太白县	1519	陕西省	宝鸡市	2716.88	西北	24.0012	11.0732	789.38	845.74	1543.6	18.745	32.3417	2.668	8.8	4
1520	宿豫区	1520	江苏省	宿迁市	1233.59	华东	65.5233	14.63	867.26	1013.7	25	519.669	52.402	3.28117	8.27	5
1521	徽县	1521	甘肃省	陇南市	2770.76	西北	37.4429	12.3244	764.6	909.84	930.8	72.2884	27.2649	2.8897	7.69	2
1522	许昌县	1522	河南省	许昌市	985.63	华中	91.9803	14.7708	626.88	1008.48	67.2	778.638	27.1247	2.6074	8.61	7
1523	郏县	1523	河南省	平顶山市	725.578	华中	90.3772	14.4142	600.86	1002.3	117.5	787.681	30.0936	2.5987	8.45	8
1524	栾川县	1524	河南省	洛阳市	2479.18	华中	34.7118	13.4023	789.26	931.48	742.4	138.291	37.0109	3.306	8.79	3
1525	商州区	1525	陕西省	商洛市	2663.52	西北	39.8475	13.1773	727.14	931.06	743	199.622	29.487	2.7824	8.79	8
1526	石渠县	1526	四川省	甘孜藏族自治州	22453.4	西南	2.95356	5.00333	631.16	610.94	4200	3.60007	8.48529	4.8478	2.42	2
1527	西和县	1527	甘肃省	陇南市	1838.78	西北	38.2231	12.0721	542.62	841.84	1579	213.877	11.7285	2.1286	6.57	2
1528	达日县	1528	青海省	果洛藏族自治州	14491	西北	2.7073	5.68201	599.14	627.46	3967.5	2.13892	21.2712	3.994	5.49	2
1529	周至县	1529	陕西省	西安市	2972.26	西北	43.5622	13.1176	706.6	964.3	436	189.34	22.7186	2.4174	8.72	5
1530	鄢陵县	1530	河南省	许昌市	864.499	华中	87.0429	14.7096	620.8	1009.08	61.1	638.07	26.9166	2.2786	8.73	8
1531	雁塔区	1531	陕西省	西安市	150.211	西北	87.8019	13.7788	691.58	962.74	445	7845.85	100	4.1335	12.73	6
1532	两当县	1532	甘肃省	陇南市	1410.6	西北	31.6118	12.3908	682	906.44	961.4	32.1834	34.4993	2.0257	7.73	3
1533	户县	1533	陕西省	西安市	1277.67	西北	57.1041	13.2968	658.68	967.74	411	435.463	35.3715	2.435	9.57	5
1534	碑林区	1534	陕西省	西安市	22.8049	西北	89.0548	13.8685	529.94	969.42	398	26955.2	100	4.4768	13.03	7
1535	柘城县	1535	河南省	商丘市	1039.93	华中	83.722	14.661	682.46	1010.42	47.2	748.279	24.2272	2.0066	8.07	8
1536	泉山区	1536	江苏省	徐州市	57.608	华东	80.3598	15.2214	700.44	1011.68	41.2	9368.36	100	4.0173	12.2	8
1537	云龙区	1537	江苏省	徐州市	113.353	华东	79.7738	15.1727	700.44	1011.68	41.2	3047.05	100	4.0173	10.75	7
1538	太康县	1538	河南省	周口市	1768.51	华中	84.7597	14.6616	669.3	1010.38	52.6	623.662	25.4196	2.6876	7.98	9
1539	莲湖区	1539	陕西省	西安市	38.4845	西北	88.3761	13.9434	529.94	969.42	398	18150.5	100	3.4977	11.95	7
1540	永城市	1540	河南省	商丘市	2018.21	华中	79.813	15.1224	720.14	1012.82	32.1	614.597	33.402	3.4656	7.85	7
1541	凤县	1541	陕西省	宝鸡市	3118.29	西北	30.0196	12.0634	674.4	904.08	984	33.8301	46.1182	3.06	8.68	3
1542	新城区-西安	1542	陕西省	西安市	30.3297	西北	88.1441	13.9143	529.94	969.42	398	19444.3	100	4.1502	11.75	7
1543	长安区-西安	1543	陕西省	西安市	1598.8	西北	61.5458	13.372	691.58	962.74	445	677.562	51.621	3.9197	10.56	5
1544	若尔盖县	1544	四川省	阿坝藏族羌族自治州	10352.8	西南	16.3786	6.58567	756.82	669.46	3441.4	7.20761	15.8834	3.9238	5.72	2
1545	眉县	1545	陕西省	宝鸡市	840.417	西北	56.75	12.5379	695.7	956.08	490.8	356.954	25.3138	2.645	8.75	4
1546	迭部县	1546	甘肃省	甘南藏族自治州	4742.56	西北	24.2985	8.68582	599.62	763.4	2374.2	10.9995	17.1203	2.1269	6.28	3
1547	长葛市	1547	河南省	许昌市	643.977	华中	92.7648	14.5396	569.14	1005.78	104.1	1067.01	40.9789	2.6022	8.96	9
1548	蓝田县	1548	陕西省	西安市	2018.25	西北	47.1604	13.2296	661.96	953.66	540.2	254.689	23.1054	2.6439	8.67	5
1549	杨陵区	1549	陕西省	咸阳市	95.3532	西北	80.3866	13.4974	662.22	955.68	506	2109.76	52.1663	3.29	11.27	9
1550	扶沟县	1550	河南省	周口市	1176.49	华中	86.1016	14.7598	630.76	1009.32	58.3	531.939	27.0866	2.4645	8.75	7
1551	汝州市	1551	河南省	平顶山市	1563.02	华中	77.3228	13.6971	561.62	992.62	203.1	593.681	31.9972	3.0259	8.43	7
1552	嵩县	1552	河南省	洛阳市	3011.55	华中	51.5696	13.8114	739.42	975.5	440.7	168.369	20.1429	2.2677	8.35	1
1553	九里区	1553	江苏省	徐州市	80.4664	华东	79.7738	15.1727	700.44	1011.68	41.2	1995.38	100	4.0173	9.89	8
1554	汝阳县	1554	河南省	洛阳市	1326.61	华中	59.1638	13.9129	635.16	977.2	336.5	307.558	22.7934	2.4586	8.17	6
1555	鼓楼区-徐州	1555	江苏省	徐州市	199.391	华东	80.1162	14.8575	700.44	1011.68	41.2	2461.77	98.5886	4.0173	10.38	7
1556	宕昌县	1556	甘肃省	陇南市	3319.51	西北	35.2113	10.4174	620.66	824.54	1753.2	82.6367	14.9606	2.6256	5.33	2
1557	玛曲县	1557	甘肃省	甘南藏族自治州	9637.68	西北	11.3616	5.91644	612.38	667.12	3471.4	5.68031	20.2192	3.6617	6.27	2
1558	滨海县	1558	江苏省	盐城市	1901.72	华东	48.1017	14.5402	865.92	1016.36	4.1	503.342	43.3745	2.7192	8.54	4
1559	卢氏县	1559	河南省	三门峡市	3649.44	华中	41.0675	13.4693	626.56	950.62	658.5	96.5763	25.2581	2.7667	8.63	3
1560	禹州市	1560	河南省	许昌市	1467.8	华中	86.4471	13.9418	562.9	1002.8	146	771.152	32.9372	2.7722	8.58	10
1561	甘德县	1561	青海省	果洛藏族自治州	7161.32	西北	3.75517	4.73613	564.8	622.86	4050	4.86503	11.0218	3.8244	4.46	2
1562	沭阳县	1562	江苏省	宿迁市	2301.87	华东	61.3435	14.5733	879.5	1015.78	10.4	669.492	47.4218	2.3454	8.08	5
1563	夏邑县	1563	河南省	商丘市	1495.07	华中	82.1461	14.7051	734.62	1011.78	41	612.205	26.3868	2.4588	7.74	7
1564	洛南县	1564	陕西省	商洛市	2846.04	西北	36.3981	12.4593	751.8	906.7	963.4	155.168	25.4071	2.3979	8.36	5
1565	武功县	1565	陕西省	咸阳市	397.627	西北	80.1416	13.5025	697.26	963.72	471	1034.42	21.8241	2.6521	9.11	8
1566	未央区	1566	陕西省	西安市	267.843	西北	87.6579	14.0183	529.94	969.42	398	3012.25	86.604	3.554	11.61	8
1567	兴平市	1567	陕西省	咸阳市	506.078	西北	82.9856	13.3453	594.5	968	408.2	1070.1	45.709	2.8303	9.25	7
1568	灞桥区	1568	陕西省	西安市	324.798	西北	84.7568	13.8562	599.44	966.28	424.5	1832.29	88.7324	2.7386	10.56	6
1569	灌南县	1569	江苏省	连云港市	1036.77	华东	53.9415	14.4254	786.68	1016.16	4.2	600.228	39.1246	2.7762	8.36	4
1570	响水县	1570	江苏省	盐城市	1362.96	华东	50.7648	14.4057	881.18	1016.3	4.8	374.096	44.1906	2.4291	8.07	6
1571	渭滨区	1571	陕西省	宝鸡市	849.532	西北	46.1957	11.3593	751.82	945.62	612.4	527.572	78.6061	3.4798	11.03	4
1572	新沂市	1572	江苏省	徐州市	1600.12	华东	67.4427	14.3994	786.06	1013.38	29.3	575.349	43.6842	2.6061	8.37	5
1573	萧县	1573	安徽省	宿州市	1859.37	华东	80.118	14.8467	737.32	1012.86	34.7	608.226	21.851	2.4932	8	6
1574	秦都区	1574	陕西省	咸阳市	273.728	西北	82.1322	13.4433	535.7	961.02	472.8	1852.55	79.3022	2.7785	11.33	7
1575	渭城区	1575	陕西省	咸阳市	275.269	西北	80.7573	13.7123	535.7	961.02	472.8	1592.36	74.9596	2.7447	11.08	6
1576	礼县	1576	甘肃省	陇南市	4281.11	西北	40.0679	11.5022	525.76	859.76	1383.9	107.037	11.158	2.1022	6.08	2
1577	金台区	1577	陕西省	宝鸡市	311.475	西北	61.3436	11.8092	751.82	945.62	612.4	1266.68	76.8446	3.2784	10.54	5
1578	灌云县	1578	江苏省	连云港市	1595.64	华东	54.8888	14.3443	833.06	1016.48	4.8	512.339	39.1928	2.5004	8.36	4
1579	贾汪区	1579	江苏省	徐州市	619.476	华东	77.0965	14.5811	700.44	1011.68	41.2	695.285	47.7331	4.0173	8.39	7
1580	伊川县	1580	河南省	洛阳市	1063.66	华中	77.4332	13.647	588.5	988.2	252.2	711.379	21.2239	2.2735	8.51	5
1581	睢县	1581	河南省	商丘市	932.201	华中	85.3281	14.4532	653.32	1009.94	56.3	762.857	25.5217	1.9972	7.91	7
1582	铜山县	1582	江苏省	徐州市	1929.04	华东	79.1555	14.8009	700.44	1011.68	41.2	563.266	44.1418	3.4243	8.53	7
1583	通许县	1583	河南省	开封市	769.372	华中	88.0764	14.5642	551.1	1009.22	64.2	737.609	24.7304	2.4548	8.3	7
1584	高陵县	1584	陕西省	西安市	285.08	西北	82.0085	14.1328	550.56	970.02	393.8	1169.76	57.8844	3.3077	9.86	4
1585	登封市	1585	河南省	郑州市	1225.15	华中	65.7472	12.1574	620.63	924.95	802.75	545.759	43.8247	2.3186	9.07	5
1586	岐山县	1586	陕西省	宝鸡市	853.004	西北	59.7085	12.1187	655.58	938.96	669.6	538.174	35.1886	2.71	9.03	9
1587	华县	1587	陕西省	渭南市	1120.2	西北	44.567	12.7139	603.8	975.26	341.5	287.581	33.3595	3.4422	9.25	4
1588	尉氏县	1588	河南省	开封市	1299.72	华中	89.8853	14.5708	540.58	1008.26	67.4	676.85	24.7068	2.3001	8.37	7
1589	扶风县	1589	陕西省	宝鸡市	747.173	西北	66.8424	12.5281	607.52	950.28	585.9	557.303	20.6488	2.4431	8.9	5
1590	宁陵县	1590	河南省	商丘市	789.848	华中	84.8097	14.4708	594.5	1009.66	54.4	662.663	22.3929	2.0552	8.04	7
1591	虞城县	1591	河南省	商丘市	1555.44	华中	82.8172	14.6525	709.74	1011.16	46.3	613.835	25.2686	2.291	7.81	6
1592	洛宁县	1592	河南省	洛阳市	2277.8	华中	53.874	13.5606	542.04	975.96	408.2	184.942	19.9372	2.3323	8.89	2
1593	永寿县	1593	陕西省	咸阳市	888.48	西北	47.0129	11.9892	607.78	903.34	994.6	207.818	25.9091	2.6007	8.47	7
1594	潼关县	1594	陕西省	渭南市	416.061	西北	59.1468	10.6552	632.28	951.86	542.2	373.654	32.1575	2.0552	9.26	2
1595	睢阳区	1595	河南省	商丘市	968.402	华中	84.1561	14.6926	743.56	1010.64	50.8	772.828	33.1632	2.095	8.55	9
1596	新郑市	1596	河南省	郑州市	866.979	华中	92.6438	14.5709	571.7	1002.86	116.6	874.448	44.4986	2.8511	10.06	7
1597	砀山县	1597	安徽省	宿州市	1188	华东	82.2119	14.4552	720.32	1011.34	44.2	673.744	35.8543	2.3469	8.22	7
1598	临潼区	1598	陕西省	西安市	902.052	西北	79.6725	13.3986	599.44	966.28	424.5	727.092	29.2937	2.6603	9.39	5
1599	新密市	1599	河南省	郑州市	1005.39	华中	84.4239	13.9739	603.1	985.42	259.9	792.983	45.048	2.7143	9.07	6
1600	华阴市	1600	陕西省	渭南市	697.529	西北	57.5018	9.01363	705.01	884.65	1203.5	370.039	49.5856	2.7519	9.28	4
1601	秦州区	1601	甘肃省	天水市	2351.63	西北	41.2011	11.3654	526.7	887.26	1149.8	273.813	49.4956	2.26399	8.76	2
1602	邳州市	1602	江苏省	徐州市	2073.87	华东	73.815	14.3614	707.22	1013.8	25.7	703.052	43.3166	2.613	8.42	6
1603	新浦区	1603	江苏省	连云港市	246.047	华东	58.4457	14.1603	871.82	1016.52	4.7	2387.26	86.2295	3.9638	11.06	7
1604	卓尼县	1604	甘肃省	甘南藏族自治州	5121.88	西北	29.2648	8.14403	536.38	748.42	2540.3	19.626	15.126	2.5755	6.68	2
1605	宜阳县	1605	河南省	洛阳市	1670.65	华中	69.9162	13.6447	646.28	988.08	317.5	380.983	20.8421	2.6413	8.66	5
1606	台儿庄区	1606	山东省	枣庄市	538.207	华东	77.0037	14.3342	712.76	1013.58	27.6	519.269	32.2094	3.34566	8.19	7
1607	灵宝市	1607	河南省	三门峡市	3017.09	华中	53.163	13.2284	649.32	968.46	484.5	238.988	32.0507	2.8232	9.27	5
1608	陈仓区	1608	陕西省	宝鸡市	2439.6	西北	49.5586	11.5838	712.02	950.62	563	243.923	36.3744	3.0048	8.66	4
1609	乾县	1609	陕西省	咸阳市	985.414	西北	65.7566	12.5684	576.7	942.38	637.5	534.89	31.7886	2.4926	8.52	8
1610	阎良区	1610	陕西省	西安市	259.308	西北	82.5949	13.2875	514.64	961.44	31.3	1074.41	52.6303	3.6143	10.44	6
1611	岷县	1611	甘肃省	定西市	3569.14	西北	36.2542	8.6733	609.22	769.54	2315	126.264	12.0267	2.956	6.58	2
1612	泾阳县	1612	陕西省	咸阳市	776.326	西北	74.702	13.3498	502.66	966.08	427.4	628.278	28.4774	2.6904	9.25	5
1613	凤翔县	1613	陕西省	宝鸡市	1246.37	西北	51.0059	12.1828	699.66	926.54	781.1	387.902	31.762	2.9262	8.77	5
1614	涧西区	1614	河南省	洛阳市	101.218	华中	87.9641	13.8485	565.88	977.54	329.1	6117.68	92.2151	3.1588	11.51	9
1615	杞县	1615	河南省	开封市	1256.66	华中	87.7661	14.4423	524.5	1009.08	59.7	761.169	24.7472	2.3138	8.13	7
1616	二七区	1616	河南省	郑州市	156.127	华中	96.6097	15.3235	542.06	1003.46	110.4	4564.52	86.4205	3.57943	12.09	6
1617	管城回族区	1617	河南省	郑州市	209.955	华中	97.2916	15.3752	542.06	1003.46	110.4	3076.52	77.2797	3.57943	10.8	6
1618	连云区	1618	江苏省	连云港市	556.759	华东	54.5938	14.0888	879.94	1014.5	26.9	416.872	86.8555	3.9638	10.12	4
1619	禹王台区	1619	河南省	开封市	9.84369	华中	87.964	14.9857	532.14	1007.78	73.7	13267.8	75.9747	2.48735	9.84	7
1620	新安县	1620	河南省	洛阳市	1135.32	华中	72.9834	13.6526	678.72	974.38	364	414.155	34.2213	2.5543	9.11	5
1621	称多县	1621	青海省	玉树藏族自治州	14669	西北	3.94956	3.14508	528.82	647.88	3716.9	3.79161	8.34966	2.6219	4.23	2
1622	东海县	1622	江苏省	连云港市	2397.41	华东	64.6106	14.2097	807.14	1012.56	32.9	397.374	41.8608	2.8603	8.39	6
1623	临潭县	1623	甘肃省	甘南藏族自治州	1495.36	西北	41.6071	8.44932	511.4	724	2810.2	91.6172	18.3305	2.7142	6.6	5
1624	偃师市	1624	河南省	洛阳市	932.076	华中	80.1559	13.2928	499.64	993.9	189.5	715.281	45.1095	2.7298	9.02	7
1625	鼓楼区-开封	1625	河南省	开封市	7.89426	华中	87.9255	15.0862	532.14	1007.78	73.7	18136.6	93.1469	2.48735	10.72	7
1626	临渭区	1626	陕西省	渭南市	1262.95	西北	77.4768	13.273	551.84	974.7	640.8	694.52	39.6155	3.0013	9.75	5
1627	碌曲县	1627	甘肃省	甘南藏族自治州	4282.25	西北	21.3431	6.62817	605.58	698.1	3190.6	8.32039	18.2318	3.0823	6.38	2
1628	义马市	1628	河南省	三门峡市	120.032	华中	70.1757	13.5781	634.4	955.78	523.6	1206.17	94.2547	3.648	10.4	5
1629	顺河回族区	1629	河南省	开封市	13.0725	华中	89.1832	15.2619	532.14	1007.78	73.7	17769.9	84.1577	2.48735	10.56	7
1630	龙亭区	1630	河南省	开封市	5.53902	华中	87.4939	15.2872	532.14	1007.78	73.7	23069.8	71.5035	2.48735	10.26	7
1631	麦积区	1631	甘肃省	天水市	3491.75	西北	38.4373	11.6252	556.34	893.28	1085.2	158.443	40.8005	2.26399	8.5	3
1632	湖滨区	1632	河南省	三门峡市	190.686	华中	76.3801	14.3063	564.32	968.48	575.6	1707.67	87.5702	3.0022	10.96	6
1633	上街区	1633	河南省	郑州市	16.5473	华中	91.2298	13.4933	531.02	999.78	140.9	7949.88	89.125	3.57943	10.89	6
1634	礼泉县	1634	陕西省	咸阳市	1014.91	西北	64.6389	12.8456	575.6	952.9	542.6	441.192	18.7332	2.3972	9.04	6
1635	三原县	1635	陕西省	咸阳市	576.546	西北	77.1393	13.2796	532.6	966.28	424	699.899	47.2517	2.6031	9.44	5
1636	芮城县	1636	山西省	运城市	1165.15	华北	71.1397	13.3681	542.5	957.28	505.7	338.881	38.3856	2.1573	9.39	7
1637	峄城区	1637	山东省	枣庄市	637.802	华东	76.9165	14.2395	721.08	1010.92	48.3	571.083	31.3712	3.34566	8.25	7
1638	陕县	1638	河南省	三门峡市	1604.5	华中	54.8662	13.7263	564.32	968.48	575.6	214.197	34.4473	2.4929	9.44	6
1639	巩义市	1639	河南省	郑州市	1010.01	华中	76.587	12.264	549.32	996.92	165.2	799.904	45.3348	2.6391	9.52	5
1640	中原区	1640	河南省	郑州市	199.257	华中	99.0203	15.0241	542.06	1003.46	110.4	4544.33	91.9317	3.57943	11.64	6
1641	民权县	1641	河南省	商丘市	1234.28	华中	85.5882	14.2867	570.12	1009.18	31.3	569.911	23.9817	2.6865	8.12	7
1642	赣榆县	1642	江苏省	连云港市	1428.23	华东	62.7535	13.8541	922.78	1016.1	5.3	665.501	43.5366	2.938	8.37	5
1643	金水区	1643	河南省	郑州市	258.576	华中	97.3479	14.9726	542.06	1003.46	110.4	6144.1	90.4335	3.57943	12.73	6
1644	河南蒙古族自治县	1644	青海省	黄南藏族自治州	6718.25	西北	14.7658	4.75677	582.14	663.42	3500	5.86076	27.5639	3.6442	4.79	2
1645	金明区	1645	河南省	开封市	370.41	华中	87.4939	15.2872	532.14	1007.78	73.7	708.02	78.594	2.48735	11.65	7
1646	开封县	1646	河南省	开封市	1404.03	华中	87.0579	14.7096	532.14	1007.78	73.7	497.71	24.1227	2.373	8.26	6
1647	薛城区	1647	山东省	枣庄市	505.142	华东	79.6934	14.1991	655.96	1007.08	80.5	953.097	56.4792	3.34566	9.02	9
1648	郯城县	1648	山东省	临沂市	1319.78	华东	70.6464	14.125	831.06	1012.46	36.2	709.334	38.2137	3.0633	7.67	6
1649	丰县	1649	江苏省	徐州市	1449.2	华东	85.7304	14.3163	677.32	1011.66	42	664.87	40.5505	2.409	8.29	7
1650	沛县	1650	江苏省	徐州市	1240.01	华东	84.5314	14.3566	668.18	1012.44	36.5	920.911	43.4307	2.5786	8.87	7
1651	武山县	1651	甘肃省	天水市	1985.68	西北	51.7518	9.95584	432.98	850.02	1495.4	220.21	19.9633	2.6582	7.4	1
1652	格尔木市	1652	青海省	海西蒙古族藏族自治州	118746	西北	14.17	6.06141	201.75	653.515	3679.97	1.81239	86.5841	4.5837	9.31	2
1653	单县	1653	山东省	菏泽市	1624.88	华东	85.605	14.3235	616.1	1011.26	46.2	654.35	35.3428	1.9802	7.84	8
1654	千阳县	1654	陕西省	宝鸡市	999.475	西北	47.9902	11.6929	666.42	929.64	751.6	124.024	29.5307	2.8906	8.36	3
1655	吉利区	1655	河南省	洛阳市	75.873	华中	89.0246	13.737	565.88	977.54	329.1	910.416	65.6711	3.1588	10.69	5
1656	孟津县	1656	河南省	洛阳市	700.2	华中	81.8006	14.3292	565.88	977.54	329.1	592.17	34.482	2.3289	9.07	5
1657	中牟县	1657	河南省	郑州市	1408.31	华中	91.7489	14.6707	477.08	1007.14	78.1	516.535	24.0585	2.81	8.68	6
1658	漳县	1658	甘肃省	定西市	2213.16	西北	43.7025	9.20482	441.56	811.16	1883.3	87.1863	19.5779	2.5869	7.44	2
1659	清水县	1659	甘肃省	天水市	1977.47	西北	38.5603	11.2056	603.24	862.66	1378.2	134.975	15.3529	2.5407	6.56	3
1660	惠济区	1660	河南省	郑州市	233.939	华中	96.2727	14.6382	542.06	1003.46	110.4	1152.35	65.1308	3.57943	10.94	6
1661	麟游县	1661	陕西省	宝鸡市	1710.07	西北	33.3131	11.8432	670.9	900.2	1026.3	53.0551	23.0172	3.4566	8.59	7
1662	市中区-枣庄	1662	山东省	枣庄市	380.102	华东	75.5591	14.0921	707.7	1007.7	77.7	1408.87	73.8685	3.34566	9.96	8
1663	荥阳市	1663	河南省	郑州市	908.425	华中	90.8534	13.769	531.02	999.78	140.9	675.68	43.9318	2.5545	9.52	7
1664	甘谷县	1664	甘肃省	天水市	1570.27	西北	55.0516	10.1503	442.72	873.4	1271.9	356.443	17.502	2.6654	7.38	2
1665	平陆县	1665	山西省	运城市	1181.87	华北	61.4993	13.8606	562.46	968.56	410.7	218.502	22.424	1.9707	9.3	4
1666	大荔县	1666	陕西省	渭南市	1673.97	西北	80.5414	12.396	523.84	974.9	351.4	414.22	21.0954	2.4423	8.67	5
1667	兰考县	1667	河南省	开封市	1112.15	华中	85.0264	14.1823	585.86	1007.86	73.3	609.476	25.07	2.2913	8.13	8
1668	淳化县	1668	陕西省	咸阳市	978.108	西北	47.261	12.6866	605.52	901.44	1012.7	197.705	23.5566	2.7289	8.82	5
1669	孟州市	1669	河南省	焦作市	553.204	华中	88.7845	13.4362	583.36	1001.36	127.5	663.612	37.6977	2.4368	9.53	4
1670	温县	1670	河南省	焦作市	528.229	华中	90.5665	13.2664	494.92	1003.74	106.4	798.509	35.7054	2.1559	9.14	5
1671	罗庄区	1671	山东省	临沂市	370.696	华东	71.3701	14.0562	822.82	1009.56	124	1378.34	58.5627	3.5455	8.43	7
1672	曹县	1672	山东省	菏泽市	1964.59	华东	84.8038	14.2851	662.24	1010.76	49	695.146	31.6073	1.9245	7.73	8
1673	永济市	1673	山西省	运城市	1261.95	华北	71.5077	13.8031	532.12	974.56	354.1	352.411	40.256	2.5042	9.39	4
1674	渑池县	1674	河南省	三门峡市	1348.34	华中	60.8071	13.437	634.4	955.78	523.6	256.933	35.3799	2.7626	9.34	4
1675	苍山县	1675	山东省	临沂市	1809.79	华东	73.5602	14.1061	820.78	1011.36	44.5	642.024	31.3564	3.0015	7.46	7
1676	陇县	1676	陕西省	宝鸡市	2298.68	西北	39.5602	11.2712	641.7	911.34	924.2	108.28	26.6954	3.184	8.5	3
1677	临沭县	1677	山东省	临沂市	1059.96	华东	66.2279	13.9839	804.74	1009	90.1	582.173	44.7844	3.0212	7.89	6
1678	富平县	1678	陕西省	渭南市	1243.78	西北	71.1778	13.1598	514.64	961.44	31.3	597.682	23.0307	2.7731	8.97	5
1679	成武县	1679	山东省	菏泽市	994.908	华东	87.9265	14.1336	649.02	1011.24	45.4	615.148	33.8743	1.8939	7.8	8
1680	蒲城县	1680	陕西省	渭南市	1579.74	西北	73.195	13.7913	518.94	958.36	387.2	470.331	25.6892	2.7913	8.9	5
1681	鱼台县	1681	山东省	济宁市	653.308	华东	87.6909	14.041	710.14	1012.62	34.3	669.127	26.8487	2.1474	8.21	7
1682	武陟县	1682	河南省	焦作市	875.952	华中	95.7106	13.6969	469.92	1005.56	94.5	815.051	24.1521	2.2594	9.18	5
1683	张家川回族自治县	1683	甘肃省	天水市	1252.62	西北	30.6125	10.5634	610.18	833.16	1664.5	228.372	18.7599	2.5929	6.23	2
1684	原阳县	1684	河南省	新乡市	1294.65	华中	91.2861	14.4936	523.14	1007.54	75.9	509.313	19.9401	1.9492	8.53	6
1685	秦安县	1685	甘肃省	天水市	1607.24	西北	51.1804	10.462	460.62	879.62	1216.1	320.689	18.2179	2.8048	7.2	3
1686	王益区	1686	陕西省	铜川市	159.775	西北	49.9361	12.9208	694.65	883.16	1187.05	1253.21	86.4222	3.2673	10	5
1687	临洮县	1687	甘肃省	定西市	2877.94	西北	57.3052	8.22794	512.88	809.98	1893.8	176.302	23.9157	2.7438	8.15	3
1688	封丘县	1688	河南省	新乡市	1226.38	华中	87.3363	14.4131	601.12	1008.46	69.6	606.53	24.3134	2.0484	8.66	6
1689	金乡县	1689	山东省	济宁市	888.641	华东	88.255	14.0254	624.46	1012.28	35.8	703.616	33.8762	2.4812	8.25	8
1690	灵台县	1690	甘肃省	平凉市	2022.36	西北	39.456	11.2371	647.5	906.24	966.6	90.9516	19.5132	3.3411	7.65	4
1691	定陶县	1691	山东省	菏泽市	814.281	华东	86.1436	14.1644	613.06	1010.58	51.5	694.838	29.3459	1.8812	7.74	8
1692	玛沁县	1692	青海省	果洛藏族自治州	13373.2	西北	5.65177	4.95788	520.2	646.86	3719	3.83193	47.0251	4.5659	7.33	1
1693	济源市	1693	河南省	济源市	1888.3	华中	71.7301	13.4455	617.32	999.8	140.1	357.865	49.5292	2.4942	10.18	3
1694	合作市	1694	甘肃省	甘南藏族自治州	2069.02	西北	32.459	6.07654	589.2	715.32	2909.4	43.6389	63.5552	3.2623	8.73	2
1695	彬县	1695	陕西省	咸阳市	1210.86	西北	47.3013	11.5459	607.44	918.54	919.9	266.965	33.011	3.7751	8.28	4
1696	滕州市	1696	山东省	枣庄市	1483.12	华东	81.4275	13.9659	684.64	1007.64	74.9	1081.27	48.8553	2.7491	8.87	9
1697	沁阳市	1697	河南省	焦作市	590.451	华中	86.6099	13.2341	569.38	1002.24	117.5	758.236	49.9545	2.4262	9.55	4
1698	长武县	1698	陕西省	咸阳市	549.109	西北	47.4032	10.2285	637.12	880.82	1205.5	305.167	31.0223	2.8107	8.39	4
1699	临猗县	1699	山西省	运城市	1349.11	华北	75.8612	13.5096	479.9	969.68	435.6	424.36	32.032	2.1127	9.23	4
1700	山阳区	1700	河南省	焦作市	63.5581	华中	98.2946	13.4177	534.52	1002.96	112	5099.6	82.8181	2.97619	11.78	5
1701	解放区	1701	河南省	焦作市	62.5386	华中	95.665	13.3694	534.52	1002.96	112	4728.2	100	2.97619	11.14	5
1702	夏县	1702	山西省	运城市	1362.45	华北	56.1296	13.5595	572.28	969.28	402.9	258.961	22.3158	2.1269	9.06	3
1703	耀州区	1703	陕西省	铜川市	1599.62	西北	41.4245	12.7394	584.24	933.84	723.3	203.508	47.2429	3.0121	9.31	4
1704	山亭区	1704	山东省	枣庄市	1036.09	华东	68.6198	13.925	707.7	1007.7	77.7	448.616	23.4753	3.34566	7.52	7
1705	贵南县	1705	青海省	海南藏族自治州	6664.3	西北	21.9569	5.6225	444.62	697.62	3120	11.4881	22.982	2.4278	6.24	2
1706	获嘉县	1706	河南省	新乡市	467.272	华中	97.4616	14.0976	541.36	1007.16	77.4	862.346	34.7596	1.8322	8.98	4
1707	微山县	1707	山东省	济宁市	1784.64	华东	83.0439	14.1696	706.24	1012.36	35.1	354.894	38.5238	4.4158	8	7
1708	兰山区	1708	山东省	临沂市	641.439	华东	70.4834	13.8939	822.82	1009.56	124	1807.16	75.164	3.5455	9.67	9
1709	河东区-临沂	1709	山东省	临沂市	731.312	华东	68.2535	13.806	822.82	1009.56	124	866.282	55.5589	3.5455	8.24	7
1710	中站区	1710	河南省	焦作市	128.286	华中	83.0124	13.2559	534.52	1002.96	112	826.78	56.8817	2.97619	9.38	4
1711	马村区	1711	河南省	焦作市	120.255	华中	98.0741	13.4261	534.52	1002.96	112	1160.31	55.9509	2.97619	9.35	4
1712	博爱县	1712	河南省	焦作市	484.774	华中	87.4654	13.2311	525.94	1002.22	120	900.047	38.9479	2.2404	9.16	5
1713	印台区	1713	陕西省	铜川市	639.572	西北	37.9194	12.8542	694.65	883.16	1187.05	340.085	62.9992	2.8222	9.03	5
1714	盐湖区	1714	山西省	运城市	1167.65	华北	76.2274	13.957	530.92	973.52	375	582.396	63.6075	2.7547	10.27	4
1715	长垣县	1715	河南省	新乡市	1039.87	华中	86.2713	13.9762	629.02	1009.32	61.6	778.493	32.0635	1.8014	8.75	7
1716	华亭县	1716	甘肃省	平凉市	1201.91	西北	34.0691	10.2306	707.32	853.04	1477.6	157.527	46.7187	5.0787	8.24	3
1717	莒南县	1717	山东省	临沂市	1759.74	华东	62.2282	13.6875	735.22	1003.54	113.8	503.698	36.0818	2.7658	8.47	6
1718	新乡县	1718	河南省	新乡市	468.314	华中	94.5336	14.6729	529.78	1008.06	73.2	725.884	43.3992	2.4905	9.35	5
1719	陇西县	1719	甘肃省	定西市	2414.92	西北	61.2571	8.66967	415.22	826.64	1728.2	187.691	35.8106	2.5529	8.02	2
1720	崇信县	1720	甘肃省	平凉市	847.271	西北	40.6701	10.8872	609.68	886.7	1149.1	120.523	31.094	3.1215	8.37	4
1721	渭源县	1721	甘肃省	定西市	2069.64	西北	53.5698	8.73316	480.16	788.92	2111	156.653	14.2985	2.6314	7.51	2
1722	东明县	1722	山东省	菏泽市	1303.39	华东	84.4298	13.9757	544.52	1009.8	57.3	545.561	33.202	2.0969	7.89	8
1723	垣曲县	1723	山西省	运城市	1622.87	华北	57.4374	13.2458	673.98	957.82	505	142.351	39.7891	2.3576	9.72	3
1724	市中区-济宁	1724	山东省	济宁市	38.9531	华东	88.5552	13.7162	607.54	1012.02	33.3	15117.2	72.717	3.63065	10.03	8
1725	合阳县	1725	陕西省	渭南市	1329.35	西北	65.3818	13.1247	555.32	934.64	708.8	328.311	25.3567	2.481	8.85	4
1726	隆德县	1726	宁夏回族自治区	固原市	996.753	西北	35.049	5.77312	600.62	757.03	2461.9	161.278	17.7532	2.9912	7.35	2
1727	澄城县	1727	陕西省	渭南市	1123.65	西北	62.8839	12.8841	510.68	937.86	679.1	343.656	33.9262	2.6254	9.09	5
1728	卫滨区	1728	河南省	新乡市	58.8642	华中	96.8067	14.9873	529.78	1008.06	73.2	3287.33	100	2.4733	10.59	5
1729	白水县	1729	陕西省	渭南市	961.542	西北	57.3902	12.9524	574.68	924.46	804.4	290.865	32.0964	2.7156	9.12	5
1730	庄浪县	1730	甘肃省	平凉市	1489.42	西北	40.3392	9.09356	575.2	837.46	1631	257.031	14.54	3.216	6.54	2
1731	康乐县	1731	甘肃省	临夏回族自治州	1050.58	西北	58.8617	8.26935	539.34	799.04	2015.8	221.947	10.6629	2.6931	5.67	1
1732	岚山区	1732	山东省	日照市	751.46	华东	56.8814	13.626	350.54	1016.66	3.9	532.386	52.1678	3.99685	8.02	7
1733	延津县	1733	河南省	新乡市	947.257	华中	90.4205	14.1582	574.14	1008.14	71.1	495.41	26.009	1.992	8.98	5
1734	牡丹区	1734	山东省	菏泽市	1437.51	华东	86.7668	14.0129	646.38	1010.8	49.9	936.842	41.5556	2.51929	8.32	8
1735	巨野县	1735	山东省	菏泽市	1318.75	华东	87.4082	13.8834	579.6	1011.8	40.6	652.572	37.2733	2.1577	7.6	8
1736	通渭县	1736	甘肃省	定西市	2910.69	西北	52.6597	8.02176	495.8	757.04	2450.6	120.088	12.8612	2.4695	6.54	2
1737	泽库县	1737	青海省	黄南藏族自治州	6506.25	西北	16.3052	5.94323	519.24	651.54	3662.8	10.6691	14.6422	4.6988	3.96	2
1738	修武县	1738	河南省	焦作市	730.207	华中	80.3467	13.4346	551.86	1006.56	82.7	394.154	34.761	2.3144	9.17	4
1739	邹城市	1739	山东省	济宁市	1632.8	华东	20.9499	13.6956	726.72	1004.92	88.7	683.911	45.9767	4.4233	8.64	8
1740	泾川县	1740	甘肃省	平凉市	1446.59	西北	42.6333	10.938	584.52	899.78	1028.8	194.35	24.2999	2.5169	8.01	4
1741	和政县	1741	甘肃省	临夏回族自治州	1063.7	西北	52.2779	7.9682	628.96	783.9	2162.8	173.999	15.7637	2.6214	6.28	2
1742	万荣县	1742	山西省	运城市	1049.91	华北	72.7562	13.4384	512.32	947.52	588.4	418.48	19.8248	1.8484	9.06	4
1743	旬邑县	1743	陕西省	咸阳市	1768.73	西北	31.1241	12.1554	628.82	873.48	1273.1	147.883	21.999	3.0362	8.16	4
1744	费县	1744	山东省	临沂市	1905.12	华东	68.6765	14.0308	726.6	1002.68	121.2	484.734	42.1606	3.126	7.95	7
1745	夏河县	1745	甘肃省	甘南藏族自治州	6306.69	西北	29.2787	6.68076	430.12	713.64	2929.4	13.7425	28.9235	3.0912	6.69	2
1746	闻喜县	1746	山西省	运城市	1146.97	华北	68.0214	13.2794	517.64	961.56	468.3	352.364	38.5884	2.0602	9.26	3
1747	任城区	1747	山东省	济宁市	830.56	华东	88.5552	13.7162	607.54	1012.02	33.3	785.194	78.3303	3.63065	9.88	8
1748	宜君县	1748	陕西省	铜川市	1511.59	西北	37.6766	12.4937	694.65	883.16	1187.05	60.3073	21.0531	3.0075	8.85	4
1749	城区-晋城	1749	山西省	晋城市	142.913	华北	74.2291	12.6165	599.84	930	752.6	3337.31	100	3.2278	10.95	4
1750	胶南市	1750	山东省	青岛市	1759.8	华东	52.5966	13.2685	817.78	1015.96	10.4	493.435	54.2436	2.9	8.68	8
1751	正宁县	1751	甘肃省	庆阳市	1341.27	西北	34.3952	11.8178	627.29	879.78	1230.65	134.879	24.1033	2.8458	7.52	3
1752	东港区	1752	山东省	日照市	1111.86	华东	57.0436	13.5994	786.12	1012.96	64.4	827.904	75.3458	3.99685	9.74	9
1753	玛多县	1753	青海省	果洛藏族自治州	24585.4	西北	8.23458	4.29717	362.14	603.98	4272.3	0.461086	27.8582	4.3185	6.86	2
1754	广河县	1754	甘肃省	临夏回族自治州	520.841	西北	67.4417	8.14771	450.08	804.08	1953.2	436.729	19.0415	2.6113	5.57	2
1755	同德县	1755	青海省	海南藏族自治州	4730.92	西北	14.3692	5.43586	467.92	694.16	3148.2	13.606	24.3036	3.3371	5.71	2
1756	嘉祥县	1756	山东省	济宁市	979.437	华东	88.2991	13.7178	675.62	1012.12	38.1	835.366	21.4856	2.4438	7.89	8
1757	绛县	1757	山西省	运城市	1004.53	华北	55.816	13.1491	525.96	965.32	430.8	280.373	44.2347	2.0191	9.3	4
1758	临夏市	1758	甘肃省	临夏回族自治州	116.651	西北	76.142	7.88868	498.28	807.66	1917.2	2352.87	80.4817	2.6583	8.83	3
1759	阳城县	1759	山西省	晋城市	1945.94	华北	52.8329	12.6784	573.78	940.56	659.5	199.795	38.0613	3.0851	9.26	1
1760	滑县	1760	河南省	安阳市	1773.28	华中	87.6567	13.8058	581.02	1009.12	62.1	712.402	15.1016	1.7602	8.44	7
1761	侯马市	1761	山西省	临汾市	223.889	华北	83.4231	13.3473	551.18	965.44	433.8	1071.98	57.0905	2.207	10.1	1
1762	卫辉市	1762	河南省	新乡市	878.586	华中	84.0221	14.0871	546.4	1008.22	70	564.252	33.7783	1.8239	9.04	5
1763	泽州县	1763	山西省	晋城市	2035.11	华北	60.9373	12.793	599.84	930	752.6	237.911	37.357	3.0394	8.8	3
1764	兖州市	1764	山东省	济宁市	643.325	华东	87.3609	13.7525	649.18	1010.06	51.7	961.247	62.8158	3.4486	9.13	7
1765	平邑县	1765	山东省	临沂市	1823.83	华东	69.8617	13.7004	746.5	997.68	161.2	493.559	35.9174	2.7938	7.89	7
1766	崆峒区	1766	甘肃省	平凉市	1912.52	西北	41.7192	9.86828	575.66	866.04	1467.6	263.97	49.2071	2.19002	8.46	3
1767	静宁县	1767	甘肃省	平凉市	2191.29	西北	49.6382	8.9683	504.46	834.16	1656.4	193.414	16.1637	2.8726	6.72	2
1768	鄄城县	1768	山东省	菏泽市	1043.06	华东	87.8181	13.7513	559.6	1010.84	50.1	692.099	30.9711	1.8635	7.71	7
1769	同仁县	1769	青海省	黄南藏族自治州	3179.58	西北	28.2147	7.20149	421.66	752.44	2475	29.1236	31.1325	3.765	6.61	3
1770	沂南县	1770	山东省	临沂市	1774.03	华东	69.3432	13.5158	736.38	1002.86	119.4	463.762	44.2189	2.7171	7.64	6
1771	河津市	1771	山西省	运城市	575.281	华北	73.3282	12.9244	530.1	962.54	459.2	687.538	44.4531	2.8084	9.69	4
1772	泾源县	1772	宁夏回族自治区	固原市	1124.2	西北	29.554	6.4291	706.62	806.1	1984.7	89.8647	19.6593	3.4505	5.92	2
1773	泗水县	1773	山东省	济宁市	1110.41	华东	79.0173	13.1914	711.78	1003.56	110.4	482.782	30.5536	2.226	8.05	7
1774	临夏县	1774	甘肃省	临夏回族自治州	978.637	西北	61.8897	7.8592	498.28	807.66	1917.2	333.242	7.87065	2.8475	6.36	2
1775	濮阳县	1775	河南省	濮阳市	1434.42	华中	84.6073	13.6947	554.44	1010.24	53.7	729.672	28.5508	1.7603	8.05	7
1776	曲阜市	1776	山东省	济宁市	831.575	华东	84.8524	13.531	654.26	1009.28	62.3	770.223	47.2765	2.4546	8.97	7
1777	稷山县	1777	山西省	运城市	677.601	华北	75.3666	12.9945	489.2	965.94	433.5	512.728	28.8523	2.1954	9.1	5
1778	淇县	1778	河南省	鹤壁市	567.178	华中	86.1974	13.7409	557.08	1007.9	70.4	474.541	42.9554	2.0517	8.89	2
1779	新绛县	1779	山西省	运城市	592.373	华北	80.2259	13.0332	525.96	965.32	430.8	561.256	33.0977	2.0239	9.09	3
1780	黄陵县	1780	陕西省	延安市	2263.71	西北	37.2125	11.959	638.76	918.74	863	57.3409	47.2739	4.3939	9.75	8
1781	华龙区	1781	河南省	濮阳市	266.343	华中	85.4008	13.56	554.44	1010.24	53.7	2461.77	71.0689	3.28119	10.51	8
1782	辉县市	1782	河南省	新乡市	1695.36	华中	79.4118	13.7546	564.52	1001.76	140.7	436.742	35.3531	2.1458	9.13	2
1783	浚县	1783	河南省	鹤壁市	1007.07	华中	92.2536	13.676	510.5	1009.68	58.2	660.666	22.697	1.9608	8.28	5
1784	韩城市	1784	陕西省	渭南市	1611.59	西北	55.0401	13.3293	622.84	963	461.6	242.72	50.2536	3.2161	9.66	3
1785	改则县	1785	西藏自治区	阿里地区	135464	西南	3.5402	8.07017	213.42	593.84	4278.6	0.163712	12.4679	6.1773	2.85	1
1786	曲沃县	1786	山西省	临汾市	433.119	华北	83.9622	13.1569	538.46	961.26	472.6	547.27	30.2886	2.5588	9.13	3
1787	积石山保安族东乡族撒拉族自治县	1787	甘肃省	临夏回族自治州	932.094	西北	61.7117	8.06814	261.68	834.64	1648	252.869	7.93812	2.9806	6.16	3
1788	西峰区	1788	甘肃省	庆阳市	974.079	西北	40.4182	10.4042	604.4	858.36	1421	387.574	48.1501	2.96277	9.4	4
1789	郓城县	1789	山东省	菏泽市	1626.22	华东	87.818	13.6489	603.24	1011.36	46.2	639.942	36.5956	2.4201	8.01	8
1790	翼城县	1790	山西省	临汾市	1158.69	华北	56.5667	12.8452	560.56	948.66	584.5	268.812	28.8489	2.42	9.25	5
1791	宁县	1791	甘肃省	庆阳市	2638.87	西北	40.1021	11.2208	627.29	879.78	1230.65	153.708	14.8649	2.2168	7.68	4
1792	陵川县	1792	山西省	晋城市	1668.97	华北	36.9629	12.6421	569.84	869.72	1311.6	138.625	31.859	2.1251	8.67	3
1793	崂山区	1793	山东省	青岛市	396.911	华东	39.5874	12.9411	620.56	1012.16	54	956.055	76.8687	4.35339	11.05	6
1794	循化撒拉族自治县	1794	青海省	海东市	1808.28	西北	42.3842	7.82043	265.92	807.34	1921	68.4707	17.1071	4.3684	5.84	3
1795	东乡族自治县	1795	甘肃省	临夏回族自治州	1544.59	西北	65.2386	8.27948	520.74	759.36	2421	184.196	12.1484	2.6922	5.72	2
1796	黄岛区	1796	山东省	青岛市	248.658	华东	52.5966	13.2685	817.78	1015.96	10.4	2108.14	95.5109	4.35339	11.54	8
1797	范县	1797	河南省	濮阳市	607.112	华中	87.0541	13.6026	529.2	1010.72	46	773.949	20.5287	1.6404	7.89	6
1798	汶上县	1798	山东省	济宁市	895.407	华东	87.682	13.461	549.4	1011.74	41.8	764.588	30.1342	3.1019	8.21	8
1799	宁阳县	1799	山东省	泰安市	1114.05	华东	84.5241	12.8827	585.16	1009.36	62.2	677.39	33.3711	1.6688	8.61	8
1800	五莲县	1800	山东省	日照市	1488.45	华东	56.7453	13.4058	763.04	999.78	148.2	325.764	34.2489	1.8264	7.95	7
1801	梁山县	1801	山东省	济宁市	958.513	华东	88.3544	13.4713	512.64	1011.68	40.9	762.277	28.7424	2.2969	8.03	9
1802	高平市	1802	山西省	晋城市	991.631	华北	64.4476	11.9454	571.2	920.9	837.3	488.954	44.0249	3.4555	8.97	3
1803	都兰县	1803	青海省	海西蒙古族藏族自治州	45281.4	西北	17.2009	6.09179	149.86	708.02	2989.7	1.69215	33.7379	3.7803	7.27	5
1804	南乐县	1804	河南省	濮阳市	622.948	华中	86.7224	13.4393	574.66	1010.9	47.5	735.996	20.6353	1.8369	8.23	4
1805	汤阴县	1805	河南省	安阳市	641.175	华中	93.7019	13.68	548.22	1006.22	93	671.896	35.045	1.9146	8.5	4
1806	蒙阴县	1806	山东省	临沂市	1587.41	华东	69.569	13.4395	801.94	993.02	202.2	308.388	37.7694	2.7569	7.79	7
1807	黄龙县	1807	陕西省	延安市	2749.09	西北	24.8184	12.2227	598.86	893.26	1091	17.9667	35.7244	3.4525	8.99	4
1808	莒县	1808	山东省	日照市	1933.46	华东	63.9425	13.2669	746.52	1004.28	107.4	514.908	25.1469	2.4748	7.82	7
1809	安定区	1809	甘肃省	定西市	3638.25	西北	57.621	8.22198	430.7	810.28	1897.2	115.609	37.5789	3.05773	8.5	3
1810	淇滨区	1810	河南省	鹤壁市	275.426	华中	90.149	13.5813	551.12	1005.98	194.8	988.766	65.9155	2.79004	10.26	5
1811	市南区	1811	山东省	青岛市	29.5624	华东	51.4064	13.0228	662.7	1008.28	76	18430.4	100	4.35339	12.7	6
1812	襄汾县	1812	山西省	临汾市	1031.63	华北	83.879	13.1756	566.46	964.3	463.5	429.044	30.8004	2.7158	8.96	3
1813	沁水县	1813	山西省	晋城市	2629.9	华北	51.6315	12.3101	604.42	915.24	887.3	80.9977	33.0257	3.343	9.39	3
1814	洛川县	1814	陕西省	延安市	1812.24	西北	43.3896	11.2506	668.22	886.1	1087.7	121.774	25.4368	4.0673	9.37	6
1815	清丰县	1815	河南省	濮阳市	860.748	华中	85.3995	13.4767	540.96	1010.66	49.3	738.807	16.4	1.8966	8.17	5
1816	浮山县	1816	山西省	临汾市	945.561	华北	58.1177	12.3499	560.14	922.82	817.2	135.191	29.2965	2.6616	9.37	3
1817	七里河区	1817	甘肃省	兰州市	398.577	西北	53.7717	8.45229	312.28	847.74	1517.2	1407.56	83.8589	3.50412	10.82	5
1818	龙安区	1818	河南省	安阳市	229.515	华中	99.8308	13.7433	551.12	1005.98	194.8	934.389	56.5347	3.45832	9.13	3
1819	文峰区	1819	河南省	安阳市	175.012	华中	101.072	13.9136	551.12	1005.98	194.8	2530.6	77.8559	3.45832	10.81	4
1820	新泰市	1820	山东省	泰安市	1924.47	华东	78.0282	12.8894	733.36	990.28	206	683.795	51.0818	3.3388	8.19	9
1821	台前县	1821	河南省	濮阳市	438.889	华中	86.2798	13.5454	491.2	1011.66	42.1	756.738	20.1473	1.706	7.82	6
1822	市北区	1822	山东省	青岛市	29.0406	华东	53.2298	12.9919	662.7	1008.28	76	19222	100	4.35339	11.84	5
1823	内黄县	1823	河南省	安阳市	1157.52	华中	87.3942	13.5052	549.88	1010.38	51.6	599.125	17.3255	1.7933	8.25	5
1824	乡宁县	1824	山西省	临汾市	2019.15	华北	38.8362	12.3631	616.88	906.44	1290	115.478	26.873	2.4893	9.12	3
1825	四方区	1825	山东省	青岛市	35.7533	华东	53.2298	12.9919	662.7	1008.28	76	12935.8	100	4.35339	11.58	5
1826	兰州城关区	1826	甘肃省	兰州市	218.003	西北	64.2534	8.33136	312.28	847.74	1517.2	5865.71	98.4714	3.50412	11.51	4
1827	尖扎县	1827	青海省	黄南藏族自治州	1550.37	西北	37.9231	7.55911	361.14	790.66	2085.7	35.685	29.1261	3.1695	6.4	3
1828	东平县	1828	山东省	泰安市	1332.61	华东	85.1951	13.186	517.92	1011.44	44	556.476	33.1531	2.7451	8.38	6
1829	北关区	1829	河南省	安阳市	55.897	华中	105.683	13.7554	551.12	1005.98	194.8	4394.22	90.6678	3.45832	10.73	5
1830	安宁区	1830	甘肃省	兰州市	86.6131	西北	68.3836	8.43131	312.28	847.74	1517.2	3331.02	100	3.50412	12.86	7
1831	殷都区	1831	河南省	安阳市	65.282	华中	106.493	13.6751	551.12	1005.98	194.8	3735.7	89.9534	3.45832	10.39	5
1832	长治县	1832	山西省	长治市	479.12	华北	65.8152	10.6537	573.14	902.5	1046.9	711.644	26.1099	3.9972	8.79	3
1833	沂水县	1833	山东省	临沂市	2400.83	华东	66.1405	13.2893	739.26	994.7	186.7	415.827	42.153	3.0018	8.07	7
1834	壶关县	1834	山西省	长治市	1013.88	华北	43.1845	12.1899	576.36	895.5	1122	287.617	20.2226	1.9315	8.76	3
1835	城区-长治	1835	山西省	长治市	52.8975	华北	77.4669	11.0063	573.14	902.5	1046.9	9142.75	100	2.7012	11.41	3
1836	永靖县	1836	甘肃省	临夏回族自治州	1895.7	西北	59.1045	8.45542	261.68	834.64	1648	95.0366	38.6865	3.5056	8.22	1
1837	西固区	1837	甘肃省	兰州市	372.027	西北	63.3886	8.544	261.68	834.64	1648	978.557	87.9907	3.50412	10.62	7
1838	安多县	1838	西藏自治区	那曲市	43546.9	西南	1.92296	5.18929	467.94	573.92	4800	0.868076	16.6552	5.7729	2.6	1
1839	李沧区	1839	山东省	青岛市	93.6425	华东	51.0062	13.0119	620.56	1012.16	54	5471.76	100	4.35339	11.04	7
1840	西吉县	1840	宁夏回族自治区	固原市	3134.33	西北	45.2973	7.72342	447.9	807.88	1916.5	113.045	15.5303	3.4455	6.85	3
1841	即墨市	1841	山东省	青岛市	1838.46	华东	51.2779	12.8083	595.72	1013.72	47.8	640.32	48.0067	3.0589	8.81	7
1842	兴海县	1842	青海省	海南藏族自治州	12144.8	西北	10.9007	5.08745	384.78	680.62	3323.2	6.25989	26.0099	3.6498	4.97	2
1843	环县	1843	甘肃省	庆阳市	9270.37	西北	36.8384	10.1208	512.3	875.44	1255.6	32.6759	18.6496	2.9057	6.91	3
1844	长子县	1844	山西省	长治市	1031.3	华北	63.6061	11.4043	554.12	908.14	951.1	342.543	21.5741	3.9913	8.82	3
1845	镇原县	1845	甘肃省	庆阳市	3494.51	西北	41.9568	10.4955	546.18	884.36	1172.5	118.966	13.2955	2.9105	7.79	4
1846	庆城县	1846	甘肃省	庆阳市	2653.22	西北	38.8078	10.7125	572.78	892.68	1093.7	98.7095	25.8887	3.0184	8.17	4
1847	钢城区	1847	山东省	济南市	517.863	华东	70.8478	12.9803	717.12	989.8	229.3	596.671	58.2963	3.66154	9.31	8
1848	彭阳县	1848	宁夏回族自治区	固原市	2545.13	西北	41.5836	9.2358	533.98	852.36	1478.8	78.6604	22.917	3.7369	7.26	3
1849	阳谷县	1849	山东省	聊城市	1000.49	华东	86.7859	13.548	559.92	1011.94	41.2	770.349	31.0029	2.3309	8.35	6
1850	化隆回族自治县	1850	青海省	海东市	2717.96	西北	38.7694	7.79689	493.46	721.7	2834.7	74.8049	19.2861	5.0899	4.74	3
1851	肥城市	1851	山东省	泰安市	1254.18	华东	82.5924	12.0819	574.74	1003.28	113.6	754.781	49.9431	3.0652	9.11	7
1852	尧都区	1852	山西省	临汾市	1308.39	华北	76.7889	13.0534	516.66	963.8	449.5	721.536	60.5092	3.0022	10.52	4
1853	泰山区	1853	山东省	泰安市	334.616	华东	74.543	7.7617	815.25	923.86	831.15	2271.39	82.8458	3.04803	11.11	6
1854	吉县	1854	山西省	临汾市	1766.38	华北	38.8379	11.4546	539.62	919.14	851.3	60.2402	25.4786	2.5554	8.98	3
1855	诸城市	1855	山东省	潍坊市	2176.27	华东	61.6729	13.2669	649.1	1007.08	109	499.12	54.0085	3.9229	8.52	7
1856	安阳县	1856	河南省	安阳市	1193.54	华中	95.1111	13.4421	551.12	1005.98	194.8	711.376	34.6123	2.241	8.2	4
1857	民和回族土族自治县	1857	青海省	海东市	1898.15	西北	54.7249	8.50038	327.34	817.96	1813.9	184.452	23.0208	3.8255	6.45	5
1858	林州市	1858	河南省	安阳市	2078.74	华中	75.977	13.1104	580.54	980.22	414.4	379.894	40.7439	2.3363	8.67	2
1859	延长县	1859	陕西省	延安市	2384.01	西北	45.1982	10.9015	596.44	924.28	804.8	52.5967	37.2339	4.0749	8.64	4
1860	平阴县	1860	山东省	济南市	709.773	华东	82.9244	12.9723	607.02	1007.06	79.9	467.35	45.5772	2.1531	8.65	6
1861	富县	1861	陕西省	延安市	4159.39	西北	36.6789	11.4933	668.96	904.9	983.9	35.9973	29.9385	3.6764	9.03	4
1862	城阳区	1862	山东省	青岛市	530.159	华东	52.784	12.985	620.56	1012.16	54	1390.54	88.1163	4.35339	9.82	7
1863	沂源县	1863	山东省	淄博市	1650.75	华东	63.8366	13.0392	725.72	981.36	305.1	332.874	39.0909	2.6945	8.64	9
1864	贵德县	1864	青海省	海南藏族自治州	3489.15	西北	32.9369	7.64733	264.92	775.26	2273	29.1678	26.7365	4.0507	6.84	2
1865	宜川县	1865	陕西省	延安市	2916.96	西北	39.5552	11.8737	636.58	920.62	840.3	40.1798	29.9506	3.7054	8.99	4
1866	莘县	1866	山东省	聊城市	1379.51	华东	87.3396	13.6818	521.8	1012.16	37.8	695.051	29.1033	2.2781	7.79	5
1867	临漳县	1867	河北省	邯郸市	760.56	华北	94.5346	13.4107	494.86	1009.08	64.6	789.681	32.3193	2.113	8.31	5
1868	郊区-长治	1868	山西省	长治市	291.487	华北	77.4669	11.0063	573.14	902.5	1046.9	964.754	60.2735	2.8699	9.63	3
1869	榆中县	1869	甘肃省	兰州市	3284.29	西北	51.3461	8.30251	360.7	810.9	1874.4	133.107	31.94	2.8963	9.36	3
1870	魏县	1870	河北省	邯郸市	869.935	华北	88.4788	13.2999	527.52	1010.7	51.6	930.176	37.5002	2.4344	8.21	4
1871	合水县	1871	甘肃省	庆阳市	2918.25	西北	33.7824	11.314	598.34	871.94	1274.2	49.9347	21.9102	2.7259	7.89	4
1872	会宁县	1872	甘肃省	白银市	5669.33	西北	54.9162	8.61652	392.24	825.56	1739.4	95.4739	19.2914	2.9025	8.33	3
1873	平顺县	1873	山西省	长治市	1508.74	华北	42.738	12.1501	585.74	893.18	1089.2	100.054	20.6684	2.1475	8.72	2
1874	岱岳区	1874	山东省	泰安市	1735.23	华东	78.5488	10.8902	815.25	923.86	831.15	562.105	50.6342	3.04803	8.62	7
1875	红古区	1875	甘肃省	兰州市	551.293	西北	65.1028	8.59473	327.34	817.96	1813.9	246.876	73.5424	3.50412	9.13	4
1876	潞城市	1876	山西省	长治市	610.779	华北	74.4186	11.2077	530.72	908.36	947.6	371.45	46.7559	2.4286	9.21	3
1877	胶州市	1877	山东省	青岛市	1312.11	华东	56.1203	13.0414	645.84	1009.18	84.4	642.519	47.9466	2.9305	8.75	7
1878	安泽县	1878	山西省	临汾市	1960.16	华北	52.2964	10.9075	583.82	918.26	860.1	41.8394	31.8795	2.7403	9.16	3
1879	邯山区	1879	河北省	邯郸市	35.1377	华北	100.256	13.1222	531.56	1008.44	66.6	10974.7	94.2608	2.284	11.51	5
1880	大名县	1880	河北省	邯郸市	1061.3	华北	86.6455	13.3659	521.04	1011.12	45.3	722.734	28.6106	2.347	8.21	2
1881	成安县	1881	河北省	邯郸市	474.472	华北	93.1065	13.2085	470.92	1009.66	57.9	795.406	36.6025	2.5505	8.24	5
1882	屯留县	1882	山西省	长治市	1173.36	华北	67.442	11.3346	546.48	907.92	952.3	224.862	28.2496	2.4712	9.02	3
1883	东阿县	1883	山东省	聊城市	796.83	华东	86.7545	13.0254	616.6	1012.96	31.4	442.541	32.4178	2.4102	8.65	4
1884	原州区	1884	宁夏回族自治区	固原市	2748.41	西北	43.2109	8.39462	542.82	824.2	1752.8	149.852	31.6022	3.45313	7.88	2
1885	莱城区	1885	山东省	济南市	1701.46	华东	74.6324	12.7041	717.12	989.8	229.3	581.578	49.3841	3.66154	9.12	6
1886	洪洞县	1886	山西省	临汾市	1489.41	华北	80.0788	12.3665	508.84	962.36	462.8	492.423	32.8243	2.716	8.89	2
1887	平安县	1887	青海省	海东市	723.6	西北	42.0754	7.25081	321.66	786.02	2125	142.309	49.0352	4.235	8.25	4
1888	峰峰矿区	1888	河北省	邯郸市	330.162	华北	95.8203	13.0287	492.88	999.18	149.3	1526.25	78.859	2.4752	9.53	5
1889	磁县	1889	河北省	邯郸市	1002.8	华北	92.6097	13.0841	461.04	1008.24	87.4	675.988	37.5103	3.2368	8.53	9
1890	古县	1890	山西省	临汾市	1200.59	华北	54.9951	11.6152	535.4	941.44	648.7	76.4605	31.9473	2.5232	9.13	3
1891	博山区	1891	山东省	淄博市	694.111	华东	66.5845	13.0259	714	992.96	189.7	667.059	74.3891	3.56209	9.39	8
1892	大宁县	1892	山西省	临汾市	954.323	华北	48.1597	11.2746	576.32	928.74	765.9	67.5882	36.4677	2.5742	9.22	4
1893	广平县	1893	河北省	邯郸市	320.362	华北	88.9035	13.161	490.26	1010.98	48.5	839.653	27.8695	2.3226	8.24	4
1894	临朐县	1894	山东省	潍坊市	1830.27	华东	66.1227	13.0925	645.44	1004.02	106.5	455.841	29.6006	2.471	8.85	9
1895	甘泉县	1895	陕西省	延安市	2302.84	西北	34.7528	11.2769	607.36	902.22	1005.5	33.5185	45.6975	3.6089	8.85	4
1896	城中区-西宁	1896	青海省	西宁市	22.3443	西北	52.9927	6.49616	420.32	770.26	2434.2	13291.4	95.4964	3.34658	10.77	7
1897	蒲县	1897	山西省	临汾市	1519.53	华北	33.8122	11.6553	603	900.46	1030.6	70.6395	38.0579	2.1395	9.33	3
1898	安丘市	1898	山东省	潍坊市	1913.66	华东	65.8268	13.156	614.04	1009.06	62.7	484.357	32.3834	2.7862	8.58	8
1899	城西区	1899	青海省	西宁市	67.472	西北	58.4546	6.05439	539.1	737.14	2667.5	3595.96	99.7882	3.34658	11.54	7
1900	复兴区	1900	河北省	邯郸市	41.8335	华北	99.7554	13.0834	531.56	1008.44	66.6	4590.17	100	2.075	10.63	5
1901	城东区	1901	青海省	西宁市	121.222	西北	58.5838	6.55566	497.48	753.52	2480	2967.17	98.6602	3.34658	9.78	7
1902	肥乡县	1902	河北省	邯郸市	489.38	华北	90.171	13.1319	480.54	1010.66	50.2	718.644	23.3854	2.1545	8.2	4
1903	市中区-济南	1903	山东省	济南市	283.373	华东	78.1394	13.9558	662.9	996.5	170.3	2518.17	94.2669	4.10258	11.92	4
1904	丛台区	1904	河北省	邯郸市	25.4511	华北	99.4447	13.1463	531.56	1008.44	66.6	14293.2	100	2.5147	11.4	6
1905	乳山市	1905	山东省	威海市	1619.84	华东	34.9092	12.3471	779.44	1011.38	45.4	353.418	45.3947	3.2183	8.9	7
1906	高密市	1906	山东省	潍坊市	1606.12	华东	60.9063	13.0002	649.32	1011.88	51.5	557.607	52.121	2.9105	8.83	7
1907	长清区	1907	山东省	济南市	1199.33	华东	78.6963	11.8263	661.92	1004.96	98.9	482.554	46.8791	4.10258	9.64	5
1908	冠县	1908	山东省	聊城市	1152.8	华东	88.5657	13.3102	592.24	1011.84	39.3	663.481	23.9095	2.5109	8.06	4
1909	东昌府区	1909	山东省	聊城市	1251.33	华东	88.2379	13.3007	719.68	1012.48	33	982.766	49.3074	3.07621	9.42	6
1910	历下区	1910	山东省	济南市	100.256	华东	80.884	13.838	662.9	996.5	170.3	7522.12	100	4.10258	12.84	4
1911	延川县	1911	陕西省	延安市	1968.75	西北	43.9119	10.9834	608.98	924.94	772.4	85.524	58.2278	3.3391	8.99	4
1912	霍州市	1912	山西省	临汾市	765.924	华北	64.3102	11.8197	538.98	951.98	550	369.365	55.4437	2.7646	9.72	3
1913	邯郸县	1913	河北省	邯郸市	525.935	华北	100.256	13.1222	531.56	1008.44	66.6	878.458	54.9536	2.54	9.11	5
1914	襄垣县	1914	山西省	长治市	1162.8	华北	73.5805	10.7738	526.72	915.84	877.9	232.384	37.9781	5.931	9.46	3
1915	坊子区	1915	山东省	潍坊市	360.408	华东	64.6661	13.1371	578	1014.58	22.2	1421.06	28.5709	3.59544	8.73	8
1916	槐荫区	1916	山东省	济南市	150.813	华东	89.2161	13.9926	662.9	996.5	170.3	3161.6	100	4.10258	11.27	4
1917	荣成市	1917	山东省	威海市	1482.29	华东	28.9407	12.0178	780.893	1012.41	39.7333	481.928	50.8739	3.3916	9.05	7
1918	城北区	1918	青海省	西宁市	130.48	西北	60.4549	6.42039	420.32	770.26	2434.2	2291.55	91.2445	3.34658	10.31	7
1919	淄川区	1919	山东省	淄博市	1006.33	华东	70.5373	13.0828	639.18	1005.68	95	727.242	64.0606	3.56209	9.2	8
1920	昌乐县	1920	山东省	潍坊市	1084.57	华东	70.2677	13.0956	599.62	1007.78	78.8	567.885	41.5648	3.0683	8.85	8
1921	茌平县	1921	山东省	聊城市	1133.21	华东	89.07	13.0292	638.74	1013.22	29.7	458.887	36.9529	2.704	8.52	6
1922	奎文区	1922	山东省	潍坊市	178.311	华东	71.0606	13.1216	578	1014.58	22.2	3884.46	87.8506	3.59544	11.61	8
1923	馆陶县	1923	河北省	邯郸市	443.527	华北	88.7254	13.1584	590.76	1011.58	41.3	696.76	37.0913	2.3324	8.31	4
1924	白银区	1924	甘肃省	白银市	1363.75	西北	51.0394	8.88438	201.64	825.46	1736.7	215.875	83.6868	3.67593	10.27	5
1925	汾西县	1925	山西省	临汾市	862.326	华北	58.0616	11.7417	581.24	901.1	1011.9	167.908	35.3185	2.0389	9.27	3
1926	靖远县	1926	甘肃省	白银市	5660.22	西北	47.1836	9.58762	215.8	859.82	1398.2	80.3723	24.9951	2.9324	8.34	7
1927	潍城区	1927	山东省	潍坊市	282.903	华东	73.7406	13.1687	578	1014.58	22.2	1467.35	69.4961	3.59544	10.11	8
1928	皋兰县	1928	甘肃省	兰州市	2488.88	西北	54.3925	8.39759	243.06	832.48	1668.5	52.9495	32.0385	2.8409	8.3	4
1929	乐都县	1929	青海省	海东市	2502.23	西北	41.6642	7.87756	303.32	801.62	2021	103.981	26.8806	4.7271	8.11	3
1930	华池县	1930	甘肃省	庆阳市	3837.58	西北	32.1271	10.6991	546.42	874.08	1271	31.4977	21.183	2.9373	7.43	4
1931	天桥区	1931	山东省	济南市	255.46	华东	88.3507	13.4653	662.9	996.5	170.3	2694.8	88.8521	4.10258	11.17	4
1932	湟源县	1932	青海省	西宁市	1494.07	西北	23.7977	6.81162	451.38	736.16	2675	91.4492	25.7634	3.2274	8.33	3
1933	文登市	1933	山东省	威海市	1752.95	华东	30.8625	12.2373	869.96	1002.84	118	384.28	46.1129	3.462	9.02	7
1934	黎城县	1934	山西省	长治市	1128.81	华北	62.5335	11.6097	515.9	927.88	780.7	140.45	32.0441	2.0318	8.88	2
1935	历城区	1935	山东省	济南市	1306.62	华东	73.2554	12.2478	662.9	996.5	170.3	860.471	65.9046	4.10258	10.67	5
1936	周村区	1936	山东省	淄博市	257.438	华东	80.5026	13.1439	593.02	1006.3	85.7	1407.31	67.5614	3.56209	10.2	8
1937	涉县	1937	河北省	邯郸市	1496.3	华北	72.8382	12.3217	531.84	961.46	470.4	276.052	42.8161	2.9262	9.09	3
1938	临清市	1938	山东省	聊城市	952.776	华东	89.0504	13.0506	630.48	1012.54	34	755.278	47.7027	2.1852	8.14	5
1939	张店区	1939	山东省	淄博市	356.526	华东	82.7171	12.996	571.6	1012.84	34.4	2606.38	89.632	3.56209	11.09	8
1940	隰县	1940	山西省	临汾市	1423.35	华北	38.7377	10.3346	567.16	897.12	31.3	72.798	35.9236	2.3736	9	3
1941	海原县	1941	宁夏回族自治区	中卫市	4989.93	西北	46.0151	8.90913	398.26	814.32	1855.6	78.0181	13.3096	2.7729	6.93	3
1942	永和县	1942	山西省	临汾市	1198.73	华北	48.0472	11.0713	593.48	913.58	916.6	53.0972	33.0044	2.4139	8.82	4
1943	永年县	1943	河北省	邯郸市	910.071	华北	97.9321	13.2613	501.08	1009.26	111.2	1037.21	30.906	2.4261	8.23	4
1944	临西县	1944	河北省	邢台市	551.354	华北	90.8804	13.0365	581.76	1012.32	35.3	622.802	34.6714	2.4333	8.16	5
1945	青州市	1945	山东省	潍坊市	1572.87	华东	71.6765	12.993	640.74	1004.24	102.5	597.858	40.8737	3.227	8.98	8
1946	邱县	1946	河北省	邯郸市	445.38	华北	91.4198	13.0464	528.94	1012.28	39	510.975	36.1256	2.4992	8.41	5
1947	曲周县	1947	河北省	邯郸市	686.117	华北	90.3648	13.0732	481.4	1011.94	37.9	623.232	26.4982	2.3695	8.07	4
1948	鸡泽县	1948	河北省	邯郸市	336.961	华北	92.9503	13.1562	446.3	1012.46	36.6	814.125	27.9221	2.3838	7.83	4
1949	沁县	1949	山西省	长治市	1321.13	华北	69.7869	11.3158	558.82	906.7	960.7	130.347	30.9126	2.394	8.88	3
1950	平川区	1950	甘肃省	白银市	1938.83	西北	43.5458	9.55324	215.8	859.82	1398.2	99.2344	60.2857	3.67593	9.05	4
1951	永登县	1951	甘肃省	兰州市	5789.87	西北	50.6676	8.21622	319.04	788.08	2118.8	72.3314	32.9787	3.0698	7.94	3
1952	灵石县	1952	山西省	晋中市	1208.28	华北	62.9947	11.5978	594.62	923.6	811.7	216.342	42.7369	2.3768	9.3	4
1953	临淄区	1953	山东省	淄博市	665.611	华东	78.7273	12.956	592.64	1011.38	46.3	965.776	57.6809	3.56209	9.69	7
1954	武安市	1954	河北省	邯郸市	1799.93	华北	81.5976	12.6423	514.16	985.42	280.1	455.017	35.7938	3.4321	8.96	3
1955	沁源县	1955	山西省	长治市	2589.27	华北	39.8025	11.4965	646.88	902.8	1000	61.2923	33.4016	2.8137	9.12	2
1956	齐河县	1956	山东省	德州市	1406.1	华东	88.264	12.9948	628.62	1013.9	24.7	428.165	48.2262	2.5273	8.78	6
1957	高唐县	1957	山东省	聊城市	953.333	华东	88.5581	12.9378	676.88	1013.82	27.1	496.597	37.5295	2.2425	8.25	7
1958	宝塔区	1958	陕西省	延安市	3536.94	西北	35.2389	10.9907	633.94	897.76	1180.5	134.363	70.8821	3.404	9.76	1
1959	平度市	1959	山东省	青岛市	3156.26	华东	57.4214	12.7834	617.34	1010.44	62.2	430.074	31.5078	3.0076	8.63	7
1960	沙河市	1960	河北省	邢台市	971.267	华北	91.2397	13.3369	521.26	1008.52	67.9	513.161	43.9308	2.796	8.8	4
1961	湟中县	1961	青海省	西宁市	2572.7	西北	38.1826	6.84869	539.1	737.14	2667.5	170.185	16.8538	3.2176	7.95	2
1962	章丘市	1962	山东省	济南市	1732.18	华东	75.858	13.3776	632.32	1002.18	263	614.376	44.9384	3.3509	9.05	6
1963	桓台县	1963	山东省	淄博市	507.665	华东	82.6769	12.9474	543.56	1014.9	15.1	992.802	52.1836	3.093	8.92	8
1964	南和县	1964	河北省	邢台市	402.171	华北	95.7882	13.446	480.64	1011.3	43	808.94	32.4069	2.7025	8.28	5
1965	桥东区-邢台	1965	河北省	邢台市	38.9197	华北	106.453	14.5297	517.8	1007.36	183	6927.17	100	2.5397	10.86	4
1966	桥西区-邢台	1966	河北省	邢台市	99.1038	华北	106.805	13.5563	517.8	1007.36	183	4041.73	99.6532	4.3419	11.5	4
1967	武乡县	1967	山西省	长治市	1612.93	华北	65.7022	10.8467	555.98	906.4	1080.3	113.178	25.3165	2.7944	8.62	3
1968	邹平县	1968	山东省	济宁市	1238.98	华东	79.8664	13.6956	598.2	1011.04	47.4	628.563	49.9505	2.7175	8.8	7
1969	莱西市	1969	山东省	青岛市	1573.99	华东	52.7456	12.6589	640.48	1007.76	76.9	476.639	46.313	2.6568	8.94	6
1970	互助土族自治县	1970	青海省	海东市	3368.56	西北	35.7753	6.86876	497.48	753.52	2480	105.813	16.1288	3.8741	7.25	2
1971	昌邑市	1971	山东省	潍坊市	1785.36	华东	62.2756	12.9601	542.64	1014.52	23.5	338.017	47.6767	3.2534	8.87	7
1972	平乡县	1972	河北省	邢台市	401.416	华北	91.6595	13.0103	465.7	1012.6	34	747.427	31.234	2.455	8.33	5
1973	莱阳市	1973	山东省	烟台市	1710.58	华东	47.9635	12.5396	645.42	1010.8	41.6	513.622	40.7575	2.5816	9.03	7
1974	夏津县	1974	山东省	德州市	873.757	华东	88.9817	12.9057	634.92	1013.38	27.9	572.83	40.7117	2.0399	8.42	6
1975	海阳市	1975	山东省	烟台市	1858.38	华东	38.5467	12.4866	655.34	1012.12	40.9	343.703	38.2948	2.8344	8.61	6
1976	共和县	1976	青海省	海南藏族自治州	16640.3	西北	18.5088	5.78239	320.6	720.96	2835	7.38967	37.0176	3.5864	6.89	2
1977	清河县	1977	河北省	邢台市	513.125	华北	92.5658	12.9663	524.8	1012.82	31.5	752.704	43.6889	2.7487	8.63	6
1978	志丹县	1978	陕西省	延安市	3771.82	西北	31.1331	10.682	570.8	879.44	1218.8	37.247	47.1574	5.0747	8.53	4
1979	禹城市	1979	山东省	德州市	1001.45	华东	87.8218	12.9635	690	1014.26	20.6	489.319	41.5737	2.3099	8.76	6
1980	交口县	1980	山西省	吕梁市	1246.02	华北	37.5119	11.2311	676.72	859.52	1406.7	96.2406	32.2862	2.7455	9.06	3
1981	介休市	1981	山西省	晋中市	735.19	华北	64.2476	11.4723	514.3	931.2	746	552.941	57.1364	3.2109	9.45	4
1982	寒亭区	1982	山东省	潍坊市	911.717	华东	67.6418	13.0589	578	1014.58	22.2	465.173	51.4661	3.59544	9.03	7
1983	济阳县	1983	山东省	济南市	1114.81	华东	84.7039	13.0066	547.34	1014.56	20.4	464.607	22.0092	1.9613	7.89	6
1984	石楼县	1984	山西省	吕梁市	1705.93	华北	44.2965	11.0043	600.56	890.72	1109.1	65.545	34.7529	2.3219	8.47	4
1985	左权县	1985	山西省	晋中市	2015.92	华北	46.8938	11.4779	576.88	887.88	1152.5	80.0198	36.3341	2.6545	8.9	3
1986	高青县	1986	山东省	淄博市	827.763	华东	81.1496	12.9166	540.24	1015.5	11.5	420.25	34.4991	2.5354	8.22	8
1987	任县	1987	河北省	邢台市	435.203	华北	95.6191	13.3211	482.58	1012.32	36.5	753.501	32.2417	2.401	8.38	6
1988	威县	1988	河北省	邢台市	1010.31	华北	95.3661	13.1206	519.32	1012.56	33.3	550.943	22.0082	2.251	8.28	5
1989	广宗县	1989	河北省	邢台市	514.148	华北	94.0696	13.0719	474.4	1012.86	32.4	552.08	20.7887	2.4104	8.23	5
1990	寿光市	1990	山东省	潍坊市	2262.95	华东	73.5055	12.94	576.7	1013.88	23.4	503.525	41.7984	3.8197	9.05	8
1991	平原县	1991	山东省	德州市	1047.21	华东	87.5077	13.0332	705.32	1014.14	22.9	422.979	37.5313	2.0214	8.71	7
1992	孝义市	1992	山西省	吕梁市	928.57	华北	62.2454	11.4054	481.56	927.32	773.4	504.83	57.2249	3.5001	9.59	4
1993	莱州市	1993	山东省	烟台市	1834.19	华东	50.7917	12.6389	673.74	1011.2	48.4	481.9	42.9676	2.9872	8.76	5
1994	安塞县	1994	陕西省	延安市	2947.19	西北	33.1614	10.9108	609.5	895.56	1068.3	58.2086	43.6865	3.6956	8.05	4
1995	乌兰县	1995	青海省	海西蒙古族藏族自治州	12298.2	西北	16.3926	5.21183	222.55	703.9	3018.8	3.112	46.8855	3.5921	8.36	2
1996	和田市	1996	新疆维吾尔自治区	和田地区	462.478	西北	73.6732	13.7715	56.06	861.74	1375	696.898	37.1716	3.4701	8.95	2
1997	平遥县	1997	山西省	晋中市	1274.53	华北	64.4247	11.3448	510.44	926.78	780.3	394.429	34.2254	2.3954	9.04	4
1998	广饶县	1998	山东省	东营市	1167.1	华东	75.5999	12.9481	587.5	1015.38	14.2	434.859	36.8476	3.2289	8.66	8
[truncated: 870 more rows]
